# Supplementary material for: MELK inhibition disrupts actin cytoskeleton and broadly restricts human coronavirus infections
Source: Nat Commun. 2026 May 6;17:6098. doi: 10.1038/s41467-026-72615-1 (PMC13358123; doi:10.1038/s41467-026-72615-1)
Supplement: Supplementary file 3 — Supplementary Data 1 [file 41467_2026_72615_MOESM3_ESM.xlsx]

## Sheet: protein abundance
Name_Accession	MOCK-1	MOCK-2	229E-1	229E-2	OC43-1	OC43-2	SARS-CoV-2 -1	SARS-CoV-2 -2
A1CF_Q9NQ94	396588	263183	369623	384233	427100	524019	455868	407208
A2M_P01023	1.31713e+06	1.99593e+06	1.74706e+06	1.99092e+06	1.42095e+06	1397715	869231	894097
AAAS_Q9NRG9	230266	372615	532402	356949	324321	227455	4361296	452859
AACS_A0A024RBV2	194737	121220	235548	124485	95187.5	174744	105694	770699
AADAC_P22760	121845	7357.75	57196.6	74217	89241.3	70133	59111.2	145284
AAGAB_Q6PD74	284097	391693	566197	269731	351179	394771	234261	389200
AAK1_A0A096LP25	139675	177956	196704	183088	234752	222912	222409	253447
AAK1_Q2M2I8	151265	135103	106069	144716	148294	160368	168876	179708
AAMDC_Q9H7C9	317518	345762	303935	383685	347046	601766	546088	434177
AAMP_C9JEH3	433822	500082	486124	468516	524468	547083	319115	514207
AAR2_Q9Y312	1.05567e+06	581831	252499	1.49287e+06	1.23687e+06	1.20332e+06	985995	152458
AARS1_P49588	1.04308e+06	1.09442e+06	1.11542e+06	1.21768e+06	1.25371e+06	1.26607e+06	1.33031e+06	1.66689e+06
AARS2_Q5JTZ9	1.62662e+06	315489	722692	2097284	890662	1.49464e+06	2663620	659188
AARSD1_Q9BTE6	695122	315565	306690	659342	345876	451929	303203	543832
AASDHPPT_Q9NRN7	126169	297447	120783	588935	48272.1	269108	68816.5	121179
AASS_A4D0W4	190105	285443	187775	457943	283076	294178	480840	377768
AATF_Q9NY61	171106	130440	187414	213528	229762	227557	189168	191951
ABAT_H3BNQ7	46488.6	141104	63271.1	85373.5	137471	131395	121836	130657
ABCA1_B2RUU2		844021	274331		804844	1.12538e+06	77692.2	137734
ABCB1_A4D1D2	866290	341887	351375	415516	360116	379774	452455	870062
ABCB10_Q9NRK6	209457	264166	139924	290580	197386	147247	463082	108631
ABCB11_A0A3B3IS78	615412	248724	191875	68865.6	216397	194240	257748	166158
ABCB6_Q9NP58	394785	274708	361375	269059	352606	314000	410034	453313
ABCB7_A0A087WW65	146251	178746	142694	99182.4	148164	353172	277895	212580
ABCB8_Q9NUT2	92092.3	53001.8	113395	37941.8		43984.5	314059	22577.9
ABCC1_A0A0A0MS99	81253.2	59441.3				100132	125658
ABCC2_Q92887		85226.2			119570	29086.2	47606.9	184512
ABCC4_O15439		38016.4	255793	192075	632314	131657	410221	1.08107e+06
ABCC5_O15440	107781	39314	19601	125605		265982	201795	412474
ABCD1_P33897	4.39931e+06	98825.4	830157	307098	85911	5256623	3.31684e+06	130767
ABCD3_A0A3B3ITW3	368266	506755	369857	375487	355030	378898	555847	351677
ABCE1_H0Y990			92232.3					141577
ABCE1_P61221	593439	458529	469447	597828	816647	444339	759245	590641
ABCF1_Q8NE71	574176	521631	775166	915338	811052	941711	812714	911800
ABCF2_A0A090N7X1	668752	289759	340402	494839	320157	317640	236863	391936
ABCF3_A0A0S2Z5L1	372560	305638	283142	249108	203201	371055	305478	116378
ABCG2_A1LUE4	125927	112776	82456.9	253609	20078.8	62102.6	142443	7879.82
ABHD10_Q9NUJ1	436185	538030	479389	537925	462106	580535	725252	546759
ABHD11_Q8NFV4	350724	42159.9	226715	36806.2	78919.1	108592	59020.3	348996
ABHD12_Q8N2K0	369537	239599	390468	534504	580266	264055	434494	221611
ABHD14B_Q96IU4	1.14101e+06	176249	207085	298748	347286	312276	260434	420376
ABHD15_Q6UXT9		92304		12754.9	91264.6	228349	89271.9	61134.2
ABHD16A_A0A0G2JJD3	1.02212e+06	268239	351354	479124	490510	269694	1.10072e+06	1.3829e+06
ABHD17B_Q5VST6	4.15453e+06	89886.1	655521	2.08692e+06	4.56659e+06	7501661	9118093	14753206
ABHD3_Q8WU67	75269.1	76504.5	198675	155172	96799.4		89118.3	128764
ABI1_A0A0A0MRT6	184217	140785	194047	129852	192651	165010	184538	257524
ABI2_A0A0C4DG21	75843.3	299096	157212	167064	140395	194247	156585	143855
ABO_Q56S53	3.96715e+06	5303958	5.79747e+06	6040914		2.893e+06	5748835	9631434
ABP1_D3DX01		123342		358719		20114.5
ABRACL_Q9P1F3	245311	38005.2	107685	100270	10867.6	25227.4	203289	30052.5
ABRAXAS1_D6REL5	116395	31323.7		38037.7		72107.4
ABRAXAS2_Q15018	413945	154095	183269	368946	396535	138099	268537	229089
ABT1_A0A024R029	77099.9	45461.7	111126	83149	201235	168249	233473	214403
ACAA1_A0A024R2M6	354390	296609	260726	263106	294020	279894	463854	385441
ACAA2_P42765	946229	662061	607386	834002	603291	699439	852394	627823
ACACA_Q13085	346000	256725	242585	773970	239002	366251	847051	458264
ACAD10_Q6JQN1	877282	949041	85622.4	844172	232647	1.01995e+06	738413	104280
ACAD11_Q709F0	67804.5	139155	70869.4	368909	321306	104424	128002	1.26106e+06
ACAD8_Q9UKU7	201581	240069	214609	182749	256754	274183	270645	197597
ACAD9_Q9H845	397917	295656	296059	352949	331925	312680	404388	375374
ACADM_A0A0S2Z366	746068	873513	755543	1.02435e+06	904710	999652	1.13656e+06	1.39961e+06
ACADSB_A0A0S2Z3P9	568643	729689	527671	529054	691969	555190	907455	1.08975e+06
ACADVL_P49748	1.00508e+06	1.08037e+06	904806	902489	953627	1.17904e+06	1.26478e+06	1.35723e+06
ACAP2_Q15057	122156	109540	169393	136694	150430	159693	193295	113049
ACAP3_Q96P50	97111.8				27133.5	53697.1	51002.7	32213.6
ACAT1_A0A5F9ZHJ0		80152	46473.5		59978.4		134144	232597
ACAT1_P24752	650778	607697	545782	763272	750258	675838	1.0997e+06	1.01789e+06
ACAT2_Q9BWD1	1.32397e+06	1.3202e+06	1.31963e+06	1066168	1.21639e+06	1389618	1.9979e+06	2.01664e+06
ACBD3_A0A024R3P9	466673	638519	487659	472835	522800	553104	607613	555099
ACBD5_B7Z2R7	270059	265778	453007	421875	407197	305950	340617	883344
ACBD6_A0A024R949		81161.9			15719.4	14182.4
ACBD7_Q8N6N7		105072			86122.4			53870.5
ACD_A0A590TQL1	197719		136519	150210	117690	178280	142050	69242.8
ACE2_Q9BYF1	124113	154576	74997.8	66786.4	118992	175941	86909.1	125108
ACF_A0A024QZM7	396588	263183	369623	384233	427100	524019	455868	407208
ACIN1_S4R3H4	402129	393184	330784	438535	457133	409665	358187	426613
ACLY variant protein_Q4LE36	1.05499e+06	919500	759482	860926	925654	880928	1.06887e+06	1043029
ACLY_A0A024R1T9	1.05499e+06	919500	759482	860926	925654	880928	1.06887e+06	1043029
ACO1_P21399	298576	290923	217930	285260	339597	741383	555048	420133
ACO2_A2A274	879232	712412	787770	734960	752825	930758	860352	885592
ACOT1_A1L172	437744	423529	364925	348708	295765	1.08125e+06	523893	413636
ACOT11_Q8WXI4	298852	62868.3	126040	307355	117049	222065	358147	2.72686e+06
ACOT13_Q9NPJ3	622431	707246	634788	715800	654044	988984	476757	756650
ACOT2_A0A087X0W7	437744	423529	364925	348708	295765	1.08125e+06	523893	413636
ACOT7_O00154	1.24821e+06	1.1859e+06	863582	1.23707e+06	1.10202e+06	1.46825e+06	1.51072e+06	814655
ACOT8_O14734	1.96392e+06	97774.2	135627	1.84571e+06	1.08386e+06	1.62353e+06	1.76184e+06	1216832
ACOT9_Q9Y305	216271	238476	272587	229781	182373	268238	318665	332641
ACOX1_Q15067	511808	414040	323026	332717	492963	535629	859641	573600
ACOX3_O15254	266269	103977	97175.2	74553.4	140559	236497	318498	249963
ACP1_D3YTI2	312326		367256	219931	66837.3	347675	312429	106744
ACP1_P24666	1293385	1.42061e+06	1.63219e+06	1455696	1.73886e+06	2024569	1.59705e+06	1.58796e+06
ACP2_A0A5F9ZHR7	314651	203628	486732	319803	337853	297071	323571	299605
ACP6_Q9NPH0		76271.3	160308					289610
ACSF2_Q96CM8	535452	607247	449694	975941	965331	628314	698053	670539
ACSF3_Q4G176	641259	286982		833932	964434	233532	3012312
ACSL1_P33121	287207	203906	172625	311700	344994	281247	417652	299102
ACSL3_A0A024R487	1.02334e+06	1.2095e+06	891444	1.37765e+06	859406	1.10693e+06	960889	1035317
ACSL4_O60488	692199	835395	666266	591471	760218	940689	785786	845542
ACSL5_Q9ULC5	91544.2	95897.2	72318.5	58381.4	124200	276591	174447	286546
ACSM3_Q53FZ2	142749	59404	108624	27646.3	194522	6623.95	88713.2	193858
ACSS2_H0UIA1	241028	359962	309608	352495	410380	230280	255659	183248
ACSS3_A0A0B4J1R2	579103	420148	382496	247636	1.11636e+06	1.22572e+06	525860	534158
ACT_Q562L3							140638
ACT_Q562L9	2.32788e+06	630230	1.81024e+06	500095	503715	535306	1150010	3.17232e+06
ACT_Q562Z4	308589		90158.8			165025	376067
ACTB_A0A2R8Y793	336786	227031	367028	237162	643512		538745	461254
ACTB_A0A2R8YEA7	152909		130784	79263.4	18751.1		123785	33047.8
ACTB_P60709	77165872	66953520	69749800	74628992	72368232	59891520	76948352	78995232
ACTBL2_Q562R1	78622944	81141408	109370936	86185096	122714808	96964512	160129024	116739080
ACTC1_A0A173GMX4	131033832	497368032	649499904	609559488	409941984	541158976	497578592	492849504
ACTG1_K7EM38	19905404	4.72136e+06	19632988	17865340	24455794	18026940	23266858	18575698
ACTL6A_O96019	809637	965606	1.3646e+06	1.08469e+06	1.19312e+06	1.18876e+06	1.13995e+06	1.17024e+06
ACTN1_A0A024R694	1.74348e+06	2102612	1.91735e+06	1.85945e+06	1.88058e+06	1.73156e+06	1.90971e+06	2101061
ACTN4_A0A0S2Z3G9	1.30384e+06	1.42497e+06	1.31685e+06	1.45219e+06	1.45042e+06	1.6684e+06	1.624e+06	1.70624e+06
ACTN4_K7EJH8	151989		90958.4	108347	286336	204422	168384	109176
ACTR10_Q9NZ32	189478	254013	137519	199653	419340	168494	142690	708288
ACTR1A_P61163	1.2056e+06	1093617	1.11154e+06	1.24896e+06	975692	1.19048e+06	1.11464e+06	1.04958e+06
ACTR1B_P42025	613569	197324	317450	347271	668642	576926	650125	521421
ACTR2_P61160	1098861	2.06972e+06	1.32042e+06	1.87933e+06	1.62703e+06	1650276	1.61521e+06	1.9928e+06
ACTR3_A0A024RAI1	1.2273e+06	1.42415e+06	1.24815e+06	1.07066e+06	1.1475e+06	1123582	1.42462e+06	1.37168e+06
ACTR5_Q9H9F9	68319.3	66610.7	63367.7	24517.1	73960.4	35444.6	30429.8	42654.3
ACTR6_Q9GZN1	64951.8	79709.2	77162.8	106157	159060			160071
ACVR1_A0A0S2Z2Y3	46124.8			25835.9	38490.8		58126.4
ACVR1B_P36896	93895.6		23890.9		104023
ACY1_Q03154	538065	777490	353313	459316	640332	471743	611906	414126
ACY3_A0A024R5L2	223348	145841	229066	168782	271688	270103	299087	195687
ACYP1_P07311	184911	95520.7	120656	115458	118849	130361	152616	62778.5
ACYP2_E9PF46		143222		75428.2		108250		8290.34
ADAM10_A0A024R5U5	402713	322344	342386	247626	264615	375090	304575	316553
ADAM17_B2RNB2	453251	84570.2	101791	419997	304524	170990	345169	153388
ADAM9_Q13443	174007	420946	224562	273337	230749	1.15227e+06	224286	241309
ADAR_P55265	701762	589068	1.95142e+06	871115	584830	706895	570017	586324
ADAT2_Q7Z6V5		15866.7	38037.7	159533	7348.26	12264.9		124613
ADCY6_O43306	42432.5	564172	529418	32951.6	35252.5	41866.3	52750	862842
ADCY9_O60503		30463.8			13941.9
ADD1_P35611	985415	802288	660581	759563	842972	869900	919973	798395
ADD3_Q5VU08	727740	663637	1.18588e+06	673795	889718	1.2978e+06	666125	1276447
ADFP_Q6FHZ7	552895	597113	463411	592386	723887	708356	1.09475e+06	1.30598e+06
ADGRE5_P48960	165521	88662.3	118639	215414	152441	176334	208793	342176
ADGRG6_Q86SQ4	269432	261015	202526	221826	170589	224253	169410	347961
ADGRL2_B1ALU3	204095	309868	147390	285055	275406	176228	325132	198114
ADH5_P11766	2672233	2608378	2502749	2.97961e+06	3.04732e+06	3.45216e+06	3.26342e+06	3.33199e+06
ADH6_P28332	153724	234560	231212	298485	240008	185689	169791	301291
ADI1_Q9BV57	465200	366469	365794	406900	386757	303106	255092	313408
ADK_P55263	580557	277600	273773	482150	383863	428583	471099	249161
ADNP_Q9H2P0	168108	129077	123506	175831	125030	161230	116897	130865
ADO_Q96SZ5	149853	118825	60114.7	119765	181874	68620.6	56536.2	49424.4
ADPGK_Q9BRR6	398466	598444	665774	789467	401576	901044	418913	451654
ADPRS_Q9NX46	373728	469921	449638	468655	425970	482357	1.27871e+06	375330
ADRBK1_A0A0S2Z392	371462	310400	285834	349311	286227	436840	314303	242106
ADRM1_Q16186	1.25194e+06	1.58185e+06	1.22538e+06	1.54053e+06	1.46346e+06	1.60437e+06	1.08739e+06	1126455
ADSL_A0A1B0GTJ7	612184	579609	622147	582775	494249	583063	569458	515793
ADSS_A0A024R5Q7	915911	674482	619067	948627	927588	796281	828559	751551
ADSS1_Q8N142	7061.39						5236.3
ADSS2_P30520	915911	674482	619067	948627	927588	796281	828559	751551
AEBP2_G5EA50	110581	98944	106074	182078	77597.7	264184	189456
AF1Q_Q6FGF7	212131	456242	329950	428473	342241	291401	101524	139489
AFAP1_Q8N556	11863.2	44379.5		46290.5	25000.3	22807.4	3563.27
AFDN_H0Y7R8	656566	275358	482946	500651	317843	603376	745986	389634
AFDN_P55196	442680	437124	331478	350887	415274	371879	506359	430930
AFF4_Q9UHB7	24879.2	5690.93		100887	186994			40773.6
AFG1L_H0Y5F4	249475	310519	42794.9	339044	178545	346200	169209
AFG3L2_D3DUJ0	566230	883073	593979	667188	818215	582035	889635	555785
AFP_P02771	2527438	2324444	2.54976e+06	2.93982e+06	2.8778e+06	2.90088e+06	3121001	3.25484e+06
AFTPH_Q6ULP2		141262	484227	20670.7	240713	47940.5	40678.8	129694
AGA_P20933	49135.1	73337.5	61279.7	82941.9	91423.4	57401.2	57839.5	61604.1
AGAP3_Q96P47	59920.3	123047	74106.4	102857	60248.7	139870	88573.5	11679434
AGFG1_A0A0S2Z3Y3	494283	496565	520736	476139	552257	632356	624666	542722
AGFG2_O95081	365597	485655	322171	384985	365973	409123	365153	506813
AGK_Q53H12	541646	565800	503462	575019	485604	639962	675423	560036
AGL_A0A0S2A4E4	894153	600477	604993	615060	558541	1.69245e+06	1.36414e+06	1.51483e+06
AGMAT_A0A024QZ74	1.08074e+06	1.09713e+06	951564	1.03876e+06	847765	870157	1.08812e+06	1020867
AGMO_Q6ZNB7	82612.5	135089	202573	225825	124489	132930	105296	175508
AGO1_Q9UL18	152536	282003	111039	305510	172044	303115	336834	610139
AGO2_Q9UKV8	151991	125072	107913	180956	114368	186110	355451	142542
AGPAT1_A0A024RCV5	253865	135728	150874	135844	196482	139237	287947	246135
AGPAT2_A0A024R8I7	711917	776282	370419	813741	933704	792607	1.09801e+06	599507
AGPAT3_Q9NRZ7	2.50481e+06	648505	1.23018e+06	140566	89991.5	2.07116e+06	605871	278772
AGPAT5_A0A024R640	47488	28553.4		193108	36083.2	43785.3	80710.3	1.20418e+06
AGPS_O00116	727765	689786	621496	723916	680689	688503	796724	893943
AGR2_O95994	2186239	1.77896e+06	2.08828e+06	1845641	1.33183e+06	2.12864e+06	1.57396e+06	1.53456e+06
AGR3_Q8TD06	607368	423522	519962	493756	479804	558003	356873	301223
AGRN_A0A494C0G5	479833	237768	206812	394752	357990	385556	360226	363562
AGRN_O00468	158222	180027	105869	87809	164318	159191	108316	201603
AGT_B0ZBE2	857072	1.10112e+06	609885	772967	1.61329e+06	1.56883e+06	932629	863752
AGXT2_B2RBJ5	117461	44672	56355.2	32995.5	36765.7	77722.4	182854	91327.9
AHCTF1_Q8WYP5	564773	351098	381331	364274	387460	356258	341478	687060
AHCY_P23526	2.43871e+06	2356014	2249703	2311401	2.28396e+06	2.43288e+06	2.15916e+06	2.20681e+06
AHCY_Q1RMG2	85112.3	14825.7	12965	26338.5	50810	32689.9	87968.1	23846.5
AHCYL1_A0A024R0A8	986139	385983	638687	518605	576678	721248	955012	990234
AHCYL2_Q96HN2	69685.4	88934	78231.5	62752.1	93790.7	67874.3	85904.2	79139.1
AHNAK_Q09666	1.11171e+06	958978	881698	1.01527e+06	1.26003e+06	1.06548e+06	1.0625e+06	1.32395e+06
AHR_A0A024R9Z8	1648596	249968		1.96538e+06	1.4383e+06	2.90833e+06	2.21352e+06	4.10865e+06
AHSA1_O95433	772452	858937	775953	884359	807233	805652	1.1168e+06	886566
AHSG_P02765	4400148	5.69977e+06	7080911	9129321	5577344	4607320	2.22092e+06	2.73616e+06
AIDA_B7ZW30	241931	239486	193304	209998	239953	325426	301689	287921
AIFM1_O95831	1.26797e+06	1.35138e+06	925176	1.24024e+06	1211947	1.2158e+06	3.42072e+06	2336984
AIFM2_Q9BRQ8	789947	449153	1851805	1645266	638198	448083	1.17412e+06	1.7412e+06
AIG1_A0A2R8YCJ8	461012	347909	654641	335366	424657	518156	489536	442371
AIMP1_Q12904	945298	904444	849639	952680	940934	1.19356e+06	992180	922463
AIMP2_Q13155	652453	842366	735523	889724	722641	942119	771192	989445
AIP_B7SBB1	1.22618e+06	556611	714017	743922	846607	907626	1.15002e+06	1.13383e+06
AJUBA_Q96IF1	183033	117431	154826	977738	149909	121655	122154	22797.8
AK1_P00568	378277	449675	341344	391033	562141	456589	298348	618665
AK2_A0A140VK93	1.40119e+06	1509472	1.32622e+06	1.41547e+06	1.19306e+06	1.28939e+06	1.11231e+06	1.39593e+06
AK3_Q7Z4Y4	1.11873e+06	704929	790129	1180218	1.00741e+06	857207	1.25321e+06	1.23624e+06
AK4_A0A384N647	551414	829028	791623	696923	533030	676302	713305	786257
AK6_Q9Y3D8	255134	288243	225659	391664	218249	293237	267215	88207.3
AKAP1_Q92667	644686	449343	489545	957027	723628	505028	706916	479161
AKAP10_A0A0S2Z4Z7	84443.2	60959.8	42077.3	78288.8			67240.4
AKAP13_A0A2X0SF55	297928	290587	140433	143027	151052	180420	222930	145328
AKAP17A_Q02040	222696	130963		159054	111226	126613	93518.3	54745.6
AKAP7_O43687	222319	118477	142881	133066	133591	158465	109527	78038
AKAP7_Q9P0M2	388171	365107	325859	265432	271341	358021	155477	265990
AKAP8_O43823	193683	183266	203164	212680	209759	236137	195298	155631
AKAP8L_Q9ULX6	360424	1.14879e+06	134990	707665	1.38074e+06	142508	809510	170867
AKAP9_Q99996	202305	101778	533472	237820	161927	163458	188782	792328
AKR1A1_P14550	691415	783354	804642	747555	759351	835152	1.03024e+06	1.12465e+06
AKR1B1_A0A024R7A8	591007	565214	515688	557253	500727	710702	674505	599523
AKR1B10_O60218		87689.7	277693	24733.6	70657.1		145870	1.25499e+06
AKR1C1_Q04828	1.31129e+06	1.97506e+06	1.2951e+06	1.3618e+06	1.15006e+06	1.12968e+06	2.51339e+06	2.26871e+06
AKR1D1_P51857	324839	752682	149682	742514	711204	906012	59378.2	109816
AKR7A2_H3BLU7	548407	548346	568588	688711	494917	706080	750309	724546
AKT1_B0LPE5	103702	105795	85858.8	101780	115687	148784	107958	88600.5
AKT1S1_A0A024QZF6	233726	171699	155026	93903.8	249476	248615	159180	127254
AKT2_A0A0U4CQG9	108203	318999	241153	334061	297476	151667	288205	317247
AKTIP_Q9H8T0		104907		157644	278116	142588	61033.9
ALAD_A0A024R877	894933	110345	441802	1.0087e+06	791294	866226	805982	998680
alaS_U4VE63	2.78546e+06	712501	569046		439516	7008289	1.78454e+06	874886
ALAS1_P13196		63172.2	213011	47106.8	88398.4	98824.1	134625	143237
ALB_P02768	5.29606e+06	4.59614e+06	5857098	7450962	3.4008e+06	4.16348e+06	2221142	2656555
ALCAM_Q13740	397861	619023	376126	610977	448224	640132	520530	603596
ALDH16A1_Q8IZ83	819886	479900	654401	613212	888792	713246	943689	314932
ALDH18A1_P54886	1.33889e+06	1363059	1.36445e+06	1317229	1.14533e+06	1.34787e+06	1.5667e+06	1585754
ALDH1A1_P00352	8560008	5.72942e+06	7199705	6187508	6970801	7426078	7054023	7.51158e+06
ALDH1L1_O75891	533695	65290.9	112292	30640.3		24242.7	368594	63303.8
ALDH2_A0A384NPN7	5424642	4585496	5.05818e+06	4135440	3573620	4.52094e+06	5.32031e+06	4340504
ALDH3A2_A0A5F9ZHN9	458818	509496	461715	495517	433614	556726	503363	550135
ALDH3B1_A0A024R5D8		84947.1		114808			198595
ALDH4A1_A0A024RAC7	383400	433395	500917	704432	507363	469859	648774	598082
ALDH5A1_P51649	814512	372829	343868	1.10319e+06	295413	367580	463661	456268
ALDH6A1_A0A024R6G4	331198	366157	271534	330342	393370	394915	433919	429339
ALDH7A1_A0A1B0GTG2	848738	1.11086e+06	7.82457e+06	956619	889119	1.0445e+06	1135929	1.41165e+06
ALDH9A1_P49189	4.01632e+06	3.56559e+06	3.58156e+06	1.74762e+06	2.20697e+06	3.7215e+06	2.61092e+06	2.33365e+06
ALDOA_P04075	8784399	9299199	8.37227e+06	8212709	8869357	9343647	8697931	10317381
ALDOC_A0A024QZ64	705691	754705	566425	675529	630113	720361	1.17991e+06	1.02316e+06
ALG1_Q9BT22	764144	291989	312512	345831	420678	741797	178623	94963.4
ALG10_Q5BKT4	1.19029e+06	301368	14926.2	2.12983e+06	1.71849e+06	22866.8	82820.4	1.0245e+06
ALG10B_Q5I7T1	1.19029e+06	301368	14926.2	2.12983e+06	1.71849e+06	22866.8	82820.4	1.0245e+06
ALG11_Q2TAA5	233577	149138	278897	246766	600932	313824	325156	364853
ALG13_A0A1B0GVW6	901490	9307397	112988	882772	1.38704e+06	663982	655262	1.84688e+06
ALG2_A0A024R184	215089	128422	205567	121024	285740	194670	390059	373182
ALG3_H7C0X4	190542	289641	124026	233680	179924	101614	121125	201478
ALG5_Q9Y673	314059	350656	229716	349268	393630	377598	296665	489216
ALG6_Q9Y672	226251	585441	320327	544677	174653	398168	577383	510948
ALG8_A0A024R5K5	325923	422051	560311	311782	458798	312812	294775	1.08019e+06
ALG9_Q9H6U8	95917.9	84314.7	47104.2	49541	52526.3	60241.5	40494.9	45657.4
ALKBH1_Q13686	49516.4	23534.7		41729.5	42561.3	44973.6	35417.9
ALKBH4_Q9NXW9	133464	111169	158321	165085	1117217	224465	136754	1.36414e+06
ALKBH5_Q6P6C2	287391	355823	296654	255779	364921	343804	231631	344566
ALKBH7_Q9BT30	55657.9		10859		49651.9
ALOX15B_I3L1D5	100108	101792	240737	100186		140442	262464	626489
ALPI_A0A024R4A2	156982	259720	248780	839117	167452	252247	745166	93590.2
ALS2_A0A2X0SFA0	177508	56545.4	94333	276604	367695	129470	517857	307416
ALYREF_E9PB61	1.60888e+06	729963	1.05051e+06	1.01891e+06	1887921	1.17968e+06	1.31519e+06	1.47544e+06
AMACR_D6RB81	343747	143149	309718	294467	323758	214653	365673	269074
AMBP_P02760	982138	868741	703074	772471	803130	1.12035e+06	993562	945986
AMDHD2_Q9Y303	386583	167729	322175	283346	252449	343953	311838	202743
AMFR_Q1RN03	710970	167255	13412.7	69811.7	40251.7		285856	125451
AMMECR1L_Q6DCA0			373414			380712	332314	1.08629e+06
AMOTL2_Q9Y2J4	778900	623696		2.10282e+06	482234			1.32108e+06
AMPD2_A0A5F9UK94	602778	566152	662029	583592	555500	605432	685849	1.14153e+06
AMT_A0A1B0GTM2	450499	470370	432231	487351	457773	493251	425064	465721
AMZ2_A0A024R8K0	78535.6	78207	81712	103466	141615		44092.5
ANAPC1_Q9H1A4	113448	89688.7	182175	113945	82800.5	203527	151019	87941.1
ANAPC11_Q9NYG5		56799.9	12230.2	14717.3
ANAPC15_F5H2T3	91273.8	93383.8		117910	172618	90435.7	155631
ANAPC2_Q9UJX6	145090	100935	183393	126225	372604	120919	143488	419038
ANAPC4_Q9UJX5	505010	391312	242595	553632	489551	134014	104762	890681
ANAPC5_F5H0F9	77915.3	191634	218112	190419	128484	120191	437234	108865
ANAPC7_A0A024RBJ3	395472	187374	387260	262941	254822	332663	287783	202481
ANK2_A0A5F9ZH10	1.70509e+06	2.2994e+06	1.40923e+06	2.072e+06	2.38392e+06	2.10424e+06	2.33751e+06	40720.1
ANK2_A0A5F9ZH30	525855	74336.1	76959.3	36878	112065	87886.2	84637.8	78564.3
ANK3_A8KA62	64664.8	42950.7	55152.1	45667.9	47606.4	85412.4	76529.6	45633.9
ANK3_Q12955	140382	167771	220703	209119	251763	289377	239329	136617
ANKFY1_Q9P2R3	265002	276994	199879	278385	298213	295214	212951	257423
ANKHD1_Q8IWZ3	218537	268882	304047	261972	322161	204062	288027	321483
ANKLE2_Q86XL3	149664	87610.5	83928.2	72621.4	81536.6	99979.9	150492	2476920
ANKMY2_A0A024R9Z6	300360	144952	196672	374263	153996	195364	392475	206218
ANKRD13D_A0A024R5D5	44044.2	37001	11361.3	30631.6	68807	103509	51740.9	13318
ANKRD17_H0YM23	43588.5	56688.9	64024.8	79284.3	89025.6	78177.3	66406	60221.1
ANKRD28_A0A024R2I9	1232730	110853	261073	147957	155353	203370	256158	1.10757e+06
ANKRD40_A8IK34	105321	80979.9	65150.9	105117	113180	130443	105937	99971.1
ANKRD50_Q9ULJ7	8934674		31442878	1.20413e+06	1.17683e+06	7914272	2.08164e+06
ANKRD52_Q8NB46	165193	146836	191953	187881	217176	176425	63018.9	105820
ANKS1A_A0A3B3ISP1	275684	350234	156020	289129	477886	282714	86381.1	220978
ANKS1B_B1VKB5	2.11875e+06	2197532	1.62511e+06	1.88836e+06	1.87588e+06	2.10108e+06	1.53891e+06	1.46313e+06
ANKS4B_Q8N8V4	517414	577042	244846	314856	169512	393082	636835	407174
ANKZF1_Q9H8Y5	120951	59113.2	39689.3	104308	84086.5	180683	235818	85437.3
ANLN_A0A024RA49	3.35159e+06	211957	206062	310149	204606	3.73453e+06	123222	360041
ANO10_Q9NW15	335445	235438	460041	138400	338421	244055	195519	2.98198e+06
ANO6_Q4KMQ2	904659	834812	1.10284e+06	809386	820411	205406	251672	325072
ANP32A_P39687	2.74497e+06	1.59488e+06	2.49319e+06	1.79713e+06	1.71885e+06	2.35318e+06	2.92539e+06	2423268
ANP32B_Q92688	1625585	2.52894e+06	1.56681e+06	3.09486e+06	1.56222e+06	2.25825e+06	2.39719e+06	1.53041e+06
ANP32E_Q9BTT0	617152	463037	311580	416457	585342	654743	633664	753220
ANPEP_A0A024RC61	1.18173e+06	541952	399947	417755	354294	439784	995831	362150
ANTXR2_A4FUA5	340182	140971	209394	356314	397458	223760	229913	294936
ANXA1_P04083	1.09323e+06	971231	913929	977250	871040	943675	785782	798325
ANXA11_Q6ICS0	1.35208e+06	837828	1.15483e+06	872297	958423	890491	1.58864e+06	1.09114e+06
ANXA2_A0A024R5Z7	8915678	8445203	7.5721e+06	7123808	8914678	8414228	8825133	8884542
ANXA3_P12429	1.22765e+06	775072	988305	848485	832937	1.05961e+06	523925	419502
ANXA4_P09525	3.17888e+06	3293758	2.51536e+06	3109419	2830147	2.94362e+06	3.65883e+06	3140757
ANXA5_P08758	2.99776e+06	4782286	3600511	3.5294e+06	2218395	3499583	4.06947e+06	3.53769e+06
ANXA6_A0A0S2Z2Z6	1.02546e+06	1.06021e+06	949558	978155	886072	1.18057e+06	1.73274e+06	1.44976e+06
ANXA6_E5RK69	467498	890578	520128	561560	954564	670776	787095	1.72894e+06
ANXA7_P20073	864147	883657	1.03613e+06	810406	804968	897990	1.0671e+06	851999
AOC1_P19801		123342		358719		20114.5
AP1B1_Q10567	529166	656594	516404	542626	498441	586273	664542	522417
AP1G1_O43747	561440	664657	414690	560908	520581	583618	485053	561014
AP1GBP1_A0A024R0X0	55199.6	90041.5	77317	58458.5	138706	153512	72722.2	122529
AP1M1_A0A024R7K8	509405	333996	439390	408070	432094	530543	499587	465366
AP1S1_A0A024QYT6	254073	200436	169514	319374	351882	335875	397949	333779
AP1S2_A0A024RBX8	319162	214257	284610	259780	350360	455370	586670	207168
AP2A1_O95782	668869	464668	586435	839173	497440	744047	789956	538320
AP2A2_O94973	331118	2052657	540932	1.40265e+06	1.23381e+06	275667	1.54486e+06	349220
AP2B1_A0A140VJE8	753373	917722	727372	887825	676577	853460	1.83301e+06	884276
AP2M1_A0A087WY71	809805	709071	633821	753500	889146	645419	831221	873891
AP2S1_M0QYZ2		58213.8		96352.3		45927	327878
AP3D1_A0A2R8Y611	33657.6	48394.4	23839.1	34516.5	39346.1	30921.5	33503.5	34347.4
AP3D1_O14617	685039	734971	830567	878750	485164	501929	773027	502367
AP3M1_A0A024QZR5	213561	213870	159739	157979	194340	196607	180155	188197
AP3M2_P53677	3.8938e+06	144339	76523.9	38526.6	9452007	79297.3	70461.3	28596.3
AP3S1_Q92572	539721	528423	528780	540520	474038	674124	627247	596588
AP3S2_A0A024RC62			25662.1
AP4B1_B1ALD0	61730			72885.9	25857.9		37911.7	128296
AP4S1_Q9Y587	6208.55	8418.4					2646.72
AP5Z1_A0A3B3ISJ0	44658.6
APAF1_A5YM44	419939	287272	629779	365523	577371	320207	388363	96076.2
APBB1_A0A075B7G8					139476	76978.6	204031	153358
APEH_C9JIF9	464892	553591	441870	477509	487418	533898	620395	534935
APEX1_P27695	1.92227e+06	1.95161e+06	1.80852e+06	2.67654e+06	2.0088e+06	2139333	2.1272e+06	2.49353e+06
APH1A_Q96BI3		110708	237315
APH1B_H0YKZ9		149126	164447	143669	133920	178943		84559.6
API5_G3V1C3	892218	762156	841823	927368	895456	869113	873313	911849
APIP_Q96GX9	244290	234796	277037	277298	241701	286946	325607	337652
APLP2_A0A024R3N3	200992	162838	117260	142638	109210	142608	115362	149763
APMAP_Q9HDC9	550813	694497	577041	595721	580150	692293	655849	691707
APOA1_A0A024R3E3	488363	1.04444e+06	377024	336800	371827	396662	393248	506614
APOA1BP_B4DP80	798684	455538	521658	666238	578077	767209	826720	812873
APOA2_P02652	871573	1.24987e+06	725760	620469	1441497	1.01455e+06	895479	923500
APOB_C0JYY2	457739	313676	330884	338044	491996	475302	491310	396305
APOC1_A0A024R0T8	160272	160752
APOC2_A0A024R0T9	533717	172204	265273	426935	827872	539804	576945	520294
APOC3_A3KPE2	285103	202009	317740	282846	122129	120069	162704	133907
APOC4-APOC2_K7ER74	533717	172204	265273	426935	827872	539804	576945	520294
APOE_A0A0S2Z3D5	1173194	1189833	1.00592e+06	1.04826e+06	1.08251e+06	1.48425e+06	1.50412e+06	1.49185e+06
APOH_A0A384NKM6	385725	92651.7	215419	251882	29471.6	40206.2	54600.3	254847
APOL2_A0A024R1M8	213893	189520	322113	218619	217787	201150	267552	168424
APOM_O95445	154918	184842	108850	105039	115509	234973	325866	2.45904e+06
APOO_H7C1U8	591112	739168	640785	1.19134e+06	1.40153e+06	1.10919e+06	1.1295e+06	1.00617e+06
APP_A0A218KGR2	481967	176078	359513	492325	288303	321572	288758	349166
APPL1_Q9UKG1	80996	115839	81076.9	97274.7	157024	130715	98091.7	107974
APPL2_Q8NEU8	327143	172982	146236	189541	297343	290322	270248	253920
APRT_P07741	1.51035e+06	1.86754e+06	1.1718e+06	1.37829e+06	1.31616e+06	1.40291e+06	1.93554e+06	1985879
AQR_A0A024R9L1	251214	286388	419985	386299	367015	269142	438292	253215
ARAF_A0A024R178	66376.8	77845.6	52434.1	69986.5	48768.2	40585.7	62782.1	91646.5
ARAP1_Q96P48	96814	116532	212686	235056	173946	105070	559862	107164
ARCN1_B0YIW5	1.2124e+06	1.28627e+06	1.0123e+06	930643	1.01452e+06	1.14243e+06	1.24764e+06	1.11738e+06
ARF1_A0A024R3Q0	3604397	2653087	2.2252e+06	2615911	5.10651e+06	3.23262e+06	5321603	5398029
ARF3_A0A024R0Y6	3604397	2653087	2.2252e+06	2615911	5.10651e+06	3.23262e+06	5321603	5398029
ARF4_P18085	1466763	1.3158e+06	1.23756e+06	1.6638e+06	1.16198e+06	1.55451e+06	1.47796e+06	1.4821e+06
ARF5_A4D0Z3	2062343	1.39734e+06	979328	2.34488e+06	1.93123e+06	1.09824e+06	1.50311e+06	1.44643e+06
ARF6_P62330	402084	189722	311311	376193	428000	296740	496926	435753
ARFGAP1_Q8N6T3	385665	303660	314299	217184	185122	498008	460594	256752
ARFGAP2_Q8N6H7	365025	326514	267829	314889	290097	660451	710282	259600
ARFGAP3_A0A024R4U0	63585.7				140224	24395.1	153963	194529
ARFGEF1_A0A024R7X0	277025	271714	265569	287699	948328	297035	300171	431919
ARFGEF2_Q9Y6D5	246606	120196	129820	272730	316431	178349	385292	198429
ARFGEF3_Q5TH69	158562	262076	188569	91834.2	63828	133296	83480.6	408622
ARFIP1_B4E273	338803	374849	359137	377367	403413	441869	559535	331609
ARFIP2_A0A087X1E4	223005	179211	359721	395977	282307	349532	464987	292570
ARFRP1_B7ZKY8	40379.9	522954	67533.7	36401.1	58522.1	125653	169107	33981.1
ARG1_P05089	742456	640839	576077	664960	679974	641952	991168	781522
ARG2_A0A024R6A0	100551	57884.6	76805	100984	152254	124372	132047	288565
ARGLU1_Q9NWB6	1.26691e+06	419458	545004	780489	511407	562520	627063	909183
ARHE_Q4ZFY0	46930.6				49986.3			45993.2
ARHG_Q6ICQ8	337473	334487	270587	374546	385994	343075	472376	327377
ARHGAP1_Q07960	570591	637760	511487	502957	678304	652314	627934	685372
ARHGAP12_A0A2X0TVR3	14795.3	26277.7	19022.5	32120.8	44011.2	28167.5	1.30932e+06
ARHGAP17_Q68EM7	323699	198643	196786	274737	304018	363015	318262	398793
ARHGAP18_Q8N392	348252	400567	620949	355067	763630	303408	443748	442337
ARHGAP27_A0A0G2JNY3	61289.7	84227.2	321017	79046.2	81081.8	203949	1.9511e+06	5.26345e+06
ARHGAP35_A0A2X0SFV3	146352	111921	459509	132040	314246	135195	152945	601489
ARHGAP45_A0A2X0U2E5	3284542		5.14986e+06	3.02218e+06	142318	5676796	1.84735e+06	2.82489e+06
ARHGAP5_A0A2X0SYS0	780412	458280	619937	763892	719839	521451	670992	696595
ARHGAP8_P85298	36779	32023.7	46252.5	14917.7		47585.7	26134.5
ARHGDIA_P52565	5.79041e+06	2.66479e+06	3.20599e+06	3151825	4935628	5.01879e+06	3.86068e+06	4.46111e+06
ARHGEF1_A0A024R0R1	1.04402e+06	493454	419197	647739	387615	881018	709357	507542
ARHGEF10L_A0A2X0U2F8	532278	298814	158390	304692	165255	212088	436267	130465
ARHGEF11_A0A2X0SFB0		129971	257586	8989.47				163254
ARHGEF12_A0A2X0SFF5	42408.5	239344	40048.2	719676	146411		672762	1.97086e+06
ARHGEF16_A0A2X0SFX5	297756	367184	281671	449841	273434	347745	301077	359730
ARHGEF18_A0A087WZG4	199702	106730	133633	179193	256238	264340	325774	374502
ARHGEF2_A0A5F9ZI21	380133	301137	273401	647108	213946	383057	329709	252353
ARHGEF28_A0A2X0U2G7	38189.4	23504.5		108512	39559.2		39408.2	48231.7
ARHGEF35_A0A5F9ZH52	72854.9				34056.4		38335.2	57741.2
ARHGEF40_A0A2X0SFG4	958426	1.1778e+06	173599	665415	88406.7	32332.6	792396	29044.6
ARHGEF5_Q12774	144965	101776	159345	103631	82022.1	175481	90559.5	90433.3
ARHGEF7_A0A024RDY9	343621	92241.7	337244	318422	415396	489994	406980	539499
ARID1A_A0A0S2Q0B1	379834	212782	213279	506176	264202	279301	224160	321807
ARID1B_A0A3F2YNW7	642542	214555	189554	255538	317907	379504	184505	155854
ARID2_Q68CP9	236553	151677	154054	170802	158898	109483	151616	185802
ARID3A_Q99856	878754	1.00603e+06	870834	1.03889e+06	906523	1.33347e+06	1.01897e+06	1.15586e+06
ARID3B_Q8IVW6	351529	208874	262856	234574	322349	355560	357936	368977
ARID4A_A0A024R657	49336.7	64539.9	68353	45181.1	96018.3	1080247	51892.2	80366.5
ARIH1_Q9Y4X5	205323	399354	369479	552186	492314	249878	490453	304196
ARIH2_O95376	148394	146349	154452	188234	206848	207199	188591	191736
ARL1_P40616	441183	165527	240518	184687	291460	184547	339471	260086
ARL13B_Q3SXY8	443721	656086	124455
ARL15_A0A087WUW9	47917.9	40934.9	39822.3	51478.3	35243	48191.9	60154.1	45538.1
ARL2_P36404	194393	234967	141553	129529	124418	203224	128089	176566
ARL2BP_A0A024R6U9	288824	280941	247593	145064	205099	217638	188484	116163
ARL3_P36405	269637	113987	100009	105773	678124	157040	607789	545906
ARL6IP4_F8WCT1	451280	383842	347772	462458	415081	424209	497492	490937
ARL6IP5_A0A024R371	585803	520765	1.10154e+06	509030	712631	277417	206460	361575
ARL6IP6_Q8N6S5	206353	197467	210508	192625	215115	293224	200830	313564
ARL8A_A0A024R977	695022	626782	750208	967617	752245	637978	2.31744e+06	665789
ARL8B_Q9NVJ2	516065	623552	342627	591050	743451	691600	780892	963265
ARMC1_Q9NVT9	391351	378090	335625	379835	458035	285339	315130	525584
ARMC10_Q8N2F6	128119	287631	117025	202967	172253	153046	168982	113388
ARMC6_Q6NXE6	830958	605811	744769	645126	265303	580978	666615	805856
ARMC8_Q8IUR7	193645	161784	133517	204163	143669	133903	168039	187161
ARMC9_A0A024R486	2.49031e+06	37192.5	1.37116e+06	597703	3.64906e+06	6518663	162260
ARMCX3_A0A024RCF9	143501	136181	181604	127161	171921	170307	183571	166137
ARMH3_Q5T2E6	224069	232874	67424.7	42074.5		308582	1.16201e+06
ARMT1_Q9H993	232322	221932	216876	227907	276676	211764	286379	232858
ARPC1A_Q92747	796111	1.34665e+06	508441	1.71445e+06	444759	881417	503325	555251
ARPC1B_A4D275	884266	951861	2350367	1.06431e+06	1.05775e+06	938556	970250	1.15829e+06
ARPC2_O15144	1.00637e+06	958035	1.02201e+06	866332	1.14201e+06	1.17819e+06	1.07524e+06	972636
ARPC3_O15145	1.39221e+06	1.94775e+06	1.35724e+06	1.81093e+06	1536266	1.33697e+06	1.66351e+06	1.94248e+06
ARPC4_P59998	1.97341e+06	1.17914e+06	1.20064e+06	1.24757e+06	1380807	2056307	2526233	1.35603e+06
ARPC4-TTLL3_F8WCF6	1.97341e+06	1.17914e+06	1.20064e+06	1.24757e+06	1380807	2056307	2526233	1.35603e+06
ARPC5_O15511	649668	715147	696869	671047	661010	699976	801888	679704
ARPC5L_A0A024R897	518564	436059	478557	589908	602459	512987	716174	541090
ARPP-19_A0A024R5U3	995782	805201	1.06424e+06	830055	873788	952474	982253	1.34133e+06
ARPP19_H3BMD8	995782	805201	1.06424e+06	830055	873788	952474	982253	1.34133e+06
ARRB1_H0YET9	45901.5						27451.3
ARRB1_P49407	280375	288504	249532	214390	222385	298113	106076	201081
ARRB2_I3L412	98092	152673	130163	128107		95131.9
ARSA_A0A024R509	119101	127103	103005	103901	57627	124582	206305	180638
ARSB_A0A024RAJ9	158717	297705	237116	216202	186590	237303	238596	100541
ARVCF_C9JJX6	15571.9	5333.38		134763	1.79695e+06		826691	60899.1
AS3MT_Q9HBK9	342733	208115	108460	156123	184408	446544	769392	181643
ASAH1_D3DSQ1	438510	1.37022e+06	956762	511602	1.2359e+06	931805	955913	484845
ASAP1_A0A0A0MRE5	49876	73198.9		28917.7				32567.7
ASAP2_O43150	829010	234141	739051	1052087	578894	274571	805701	1.76779e+06
ASAP3_Q8TDY4	722457	746242	935126	425038	252521	509351	1.00856e+06	608981
ASCC1_A0A024QZM0	148365	193181	278772	152060	116953	97274.7	86056.1	123864
ASCC2_A0A024R1F9	171179	190384	250020	160541	207948	1.36336e+06	196996	846287
ASCC3_Q8N3C0	383598	190740	310666	364000	324714	407737	463876	491071
ASDURF_L0R819	173106	247226	1579200	237291	231712	34596.3		421325
ASF1A_Q9Y294	486190	342340	308346	365361	418382	564673	282709	237477
ASF1B_A0A024R7G4	483262	240420	418380	191780	305878	424075	417613	648604
ASGR1_P07306	656263	347622	644538	1.24825e+06	665125	1010382	455419	200894
ASGR2_P07307	1.11566e+06	323914	495341	124020		1.06487e+06
ASH2L_Q9UBL3	344709	208924	446422	348449	265704	346282	212181	258033
ASL_A0A024RDL8	545293	546950	612666	570042	570027	547773	820025	792192
ASMTL_O95671	667568	88532.3	561843	715660	177847	109119	369390	435786
ASNS_P08243	473398	2.41886e+06	641654	481869	448069	556303	119591	397848
ASPH_B8Y0L3	343075	466490	303920	293478	425730	337032	421628	448748
ASPH_Q12797	435555	570854	407611	548917	419842	524009	628463	647348
aspS_U4V712	1.33369e+06	2.82056e+06	1.72377e+06	1.49609e+06	1.71966e+06	1483972	2270560	2.07628e+06
ASPSCR1_Q9BZE9	209285	177572	282101	172429	147915	256603	223901	98029.8
ASRGL1_A0A024R573	154469	186987	138739	165071	314723	209528	191690	224230
ASS_Q5T6L4	486515	673058	410694	490887	519638	549633	724856	702903
ASS1_P00966	486515	673058	410694	490887	519638	549633	724856	702903
ASXL2_E7EWD6	185445			152709	214172		185217	352761
ATAD1_Q8NBU5	678491	284553	490484	313857	454447	309068	445217	653296
ATAD2_A0A024R9G7	249828	80199.5	225737	196306	144464	153436	105550	199736
ATAD3A_Q9NVI7	887808	824024	904647	1086427	951792	1.13579e+06	889758	1221932
ATAD3B_Q5T9A4	378341	295036	366112	393436	366420	289745	261603	996914
ATAT1_A0A1U9X797	40948.4	141912	105389	67044.5				188381
ATE1_F5GXE4	129333	192047	139763	236464	228922	261429	202407	199169
ATF2_B8ZZU6	136372	197067	282907	97021.3			150342
ATF2_P15336	61993.5	102546	26160.2	24594.8	93141.6	62387	85110.1	123798
ATF7_P17544	62716.8	51019.7	53287.2	60757.4	62461.6		48634.4	94762.4
ATF7IP_A0A024RAY1	100051	119600	135744	120081	165696	193296	136435	246468
ATG16L1_A0A024R494	262107	159766	157092	163432	207266	210957	163614	134938
ATG2B_Q96BY7	3.50086e+06	42550.9	1.79752e+06	8604785	2048050	80547.9	79903.5
ATG3_Q9NT62	314611	593942	306049	351610	822835	826821	250580	370051
ATG4B_Q9Y4P1	399610	239512	465246	323394	410832	523148	209312	236465
ATG5_A9UGY9	260575	229484	185452	205684	266709	233122	199832	196394
ATG7_A0A024R2E9	203262	249680	159740	167335	253507	180206	273111	239872
ATG9A_A0A024R438	141296	953964	421642	1128674	752586	354590	301266	165281
ATIC_P31939	1.75499e+06	1.53245e+06	1317064	1.40017e+06	1.41562e+06	2.0431e+06	1836960	1.68532e+06
ATIII-R2_A0A2S0BDD1	779138	574365	930018	1.16609e+06	487136	686219	938214	447895
ATL2_Q8NHH9	358792	212813	240372	287000	232902	396597	316213	371010
ATL3_F5H6I7	447835	383194	473974	371740	456181	486211	537316	608900
ATL3_Q6DD88	676202	614293	661874	644740	909283	641999	778386	731156
ATM_A0A024R3C7	88963.4	91024.8	108552	152413	719622	375388	836645	1.22613e+06
ATOX1_O00244	1.43452e+06	2.27152e+06	1.19678e+06	1.6216e+06	2175516	1.45792e+06	1.50225e+06	1.67422e+06
ATP11A_E9PEJ6	1.99023e+06	23275.7	83240.4	1.49391e+06	111264	192678	221535
ATP13A1_A0A024R7N2	298159	245637	253271	262871	308138	291625	228238	292357
ATP13A3_A0A2R8Y635	179564	70432.5	33407	51145.2	148255	83794.6	127536	123619
ATP1A1_P05023	2.31503e+06	2.01815e+06	1.6744e+06	2.06199e+06	1924984	2201139	2.02924e+06	1.87113e+06
ATP1A3_A0A0A0MT26	38192.5	1.10413e+06
ATP1B1_A3KLL5	7.07404e+06	3.27822e+06	2.20178e+06	2.0625e+06	3.35946e+06	2.47913e+06	1.90008e+06	2.54499e+06
ATP1B3_P54709	409159	381375	372147	355631	353812	432759	427789	426926
ATP2A2_A0A0S2Z3L2	1.33861e+06	1.40325e+06	1.14437e+06	1379444	1293570	1.3097e+06	1.41191e+06	1491418
ATP2B1_A0A024RBC7	1.2179e+06	591182	1.02204e+06	1.97889e+06	882122	3.02184e+06	701502	1.94061e+06
ATP2B2_Q01814	575374	408942	477090	511363	395361	446186	478584	506138
ATP2B4_A0A024R968	65464.8	80034.4	70025.5	86583.1	107069	43249.6	160214	174450
ATP2C1_H0Y9V7	108034	233531	70715.4	366629	228466	273232	215331	467725
ATP5F1A_K7EK77								276078
ATP5F1A_P25705	4566704	5204192	4684562	4.74146e+06	4.40116e+06	6.12024e+06	6.98989e+06	5.41186e+06
ATP5F1B_P06576	4.71528e+06	5394317	3.74765e+06	4970818	5259520	5.15488e+06	5.78122e+06	5.23787e+06
ATP5F1C_P36542	912660	1.12317e+06	871644	817875	720147	833445	834522	973405
ATP5F1D_P30049	3.29096e+06	3.26705e+06	3.27133e+06	3320022	3.9951e+06	4532307	3.88455e+06	3.50439e+06
ATP5F1E_P56381	1.71017e+06	1863565	1.44329e+06	1.43508e+06	956073	1.61485e+06	1.83092e+06	881314
ATP5F1EP2_Q5VTU8	1.71017e+06	1863565	1.44329e+06	1.43508e+06	956073	1.61485e+06	1.83092e+06	881314
ATP5IF1_Q9UII2	3.19141e+06	4905241	7837391	5480780	4449142	8.17762e+06	4.39629e+06	5191254
ATP5J_Q6IB54	806573	899948	847321	861912	952369	990494	973952	1.24092e+06
ATP5MD_Q96IX5	1288862	783298	1.15236e+06	1.06537e+06	804075	1.27604e+06	1515184	956821
ATP5ME_P56385	1.62297e+06	1.73123e+06	1.30965e+06	1.61446e+06	1.35241e+06	1.68775e+06	2.66512e+06	1760053
ATP5MF_P56134	494248	1289279	817845	794806	977934	765836	525613	877618
ATP5MF-PTCD1_G3V325	227746	28388.1	148035	320088	242503	159336	238891	267061
ATP5MG_O75964	2.59173e+06	2.60921e+06	2.32985e+06	2.56167e+06	2.11709e+06	3.45662e+06	3.79687e+06	1.98267e+06
ATP5MPL_P56378	572274	681430	749625	350235	930594	439404	473941	695174
ATP5PB_P24539	1.46963e+06	1.48887e+06	1.21817e+06	1.29885e+06	1.67604e+06	1.40792e+06	1.4165e+06	1.78187e+06
ATP5PD_O75947	1.39444e+06	2.13982e+06	1.88537e+06	1780269	1.78724e+06	1.526e+06	1.76703e+06	2.05645e+06
ATP5PF_P18859	806573	899948	847321	861912	952369	990494	973952	1.24092e+06
ATP5PO_P48047	1.63884e+06	1.32712e+06	1.64e+06	1.46462e+06	1.93766e+06	2.07564e+06	1.99824e+06	2.3297e+06
ATP6_A0A023I7H5	68342.7	1.31889e+06	1.02818e+06	19561.2		64429.2	320309	1.33157e+06
ATP6AP1_Q15904	108327	628502	410481	223176	436257	1.16878e+06	467252	713145
ATP6AP2_A0A1B0GVW0	276462	212458	159052	184175	169447	241555	226330	212439
ATP6V0A1_Q93050	241778	396672	284794	380533	395211	408884	414336	382186
ATP6V0A2_Q9Y487	250604	174888	126861	264661	257572	139762	90010
ATP6V0C_H3BNI4	255816	132084	202142		139425	193268	355322	446888
ATP6V0C_P27449	189568	54927.4	100367	30773.5	250653	160355	375845	318342
ATP6V0D1_F5GYQ1	705025	387667	603414	412164	608458	586242	640219	665817
ATP6V1A_P38606	708563	721708	629379	661744	664457	834720	736276	689323
ATP6V1B2_P21281	924916	859247	925891	1.04512e+06	815061	1071098	1.2059e+06	1.01698e+06
ATP6V1C1_A0A024R9I0	391306	322112	354915	298045	354800	429105	536861	395984
ATP6V1D_A0A024R683	337689	343652	339525	287574	437148	305868	361244	436248
ATP6V1E1_P36543	851294	551924	628476	610928	560023	567595	544902	607405
ATP6V1F_A4D1K0	625901	441786	615365	496402	1.98077e+06	886086	761220	1580237
ATP6V1G1_A0A024R883	1.27446e+06	1401420	1.28654e+06	1.60638e+06	1.17878e+06	1.10984e+06	1.20327e+06	1.08348e+06
ATP6V1H_A0A024R7U9	626854	493282	450428	644258	483584	778549	739260	683236
ATP7B_A0A024RDX3	163674	27698.2	106335	76688.8	86498.8	131893	89880.6	32158.9
ATP8_A0A023QXN0	435922	1.00026e+06	842335	401085	337278	1.02164e+06	576307	2.09617e+06
ATP8_A0A343FD06	391895	206549			372163	82554.6	287264	522017
atp8_T2HIA7	435922	1.00026e+06	842335	401085	337278	1.02164e+06	576307	2.09617e+06
ATP9A_O75110	507054	651029	868747	680059	403922	691390	171689	45237.1
ATPAF1_I3L448	294932	228359	408386	184411	181090	307682	229796
ATPAF2_Q8N5M1	254213	326547	168589	338270	367039	310225	319151	257441
ATPase 6_B1W8I7	68342.7	1.31889e+06	1.02818e+06	19561.2		64429.2	320309	1.33157e+06
ATPase 8_B9EG24	435922	1.00026e+06	842335	401085	337278	1.02164e+06	576307	2.09617e+06
ATR_Q13535	255749	109084	94315.4	71658.7	344932	213403	150585	53798.1
ATRAID_Q6UW56		795300	1.38251e+06			2.15198e+06
ATRIP_A0A0U1RQJ8	643789	195249	686289	683008	517684	49902.1	478150
ATRN_O75882	289440	118791	141546	170619	147839	158873	112674	156129
ATRX_P46100	120681	107014	135048	101748	103183	119084	173675	255503
ATXN10_Q9UBB4	939544	376347	1.31822e+06	1.65453e+06	837168	509761	532943	2253373
ATXN1L_P0C7T5	56918.9	565246		357475		318683	132978	33177.8
ATXN2_A0A2R8Y7E6	173743	163044	130762	207978	199157	208863	136891	179401
ATXN2L_Q8WWM7	923981	808235	882467	1020496	876631	928363	737421	760167
ATXN3_A0A087X1A8	498469	180975	700474	23504.4	309832	677552	261510	91891.4
ATXN7L3B_Q96GX2	511476	323402	411062	340204	434596	363561	216678	300839
AUH_Q13825	281039	239809	278950	478185	328202	408174	503023	231194
AUP1_Q9Y679	687675	287677	313247	335053	344637	194531	399344	255441
AURKA_A3KFJ0	1.03562e+06	7719.84	596704	60785.3	122141	917724
AURKAIP1_Q6PI41	260611	394048	284597	387846	220406	344930		436814
AURKB_Q96GD4	156715	243770	96330.3	233998	135867	128407	65299.7	48280.3
AVEN_Q9NQS1	303722	90907.1	132733	147452	157733	244637	205656	115196
AVL9_B8ZZW5	205774	93741.6	114044	135540	148542	112514	181718	179376
AYP1_A0A024R5B3	158541	139127	29496.6	103711	231541	76434.4	219925	320028
AZI1_B2RN10	69700.9	157508	455154	212395	420401	529000	1.0014e+06	986274
AZI2_A0A024R2K9	824486	486167	1.72734e+06	1.20607e+06	185941	4.17414e+06	456961	1.56316e+06
B2M_P61769	368836	423653	203312	305702	377395	403494	462227	302881
B3GALT6_Q499Z2	205751	102871	186555	49809.9	129032	196214	128812
B3GAT3_O94766	322148	3.07257e+06	2.60663e+06	2.99511e+06	1987902	3.502e+06	1.85466e+06	286080
B3GNT6_A0A024R5F9	619196	630028	558151	746714	692150	736294	679002	519931
B4GALNT1_A0A024RB50	44057.5	88906.4	79078.6	72544.2	47310	90945.8
B4GALT1_P15291	203665	209150	95134.7	164037	331064	234869	357648	352394
B4GALT4_B2RAZ5	135492	131754	404827	127327	107224	135772	205010	393243
B4GAT1_O43505	619196	630028	558151	746714	692150	736294	679002	519931
BABAM1_Q9NWV8	231274	262501	204784	331432	265522	389845	305981	260105
BABAM2_Q9NXR7	306267	365366	217304	292599	226649	387747	363183	234364
BACH1_O14867	344643	110749	102083	256361	376544	73832.9	556412	463562
BAG1_A0A0S2Z3K4	104493	92971.6	72955.7	74892.1	96521.4	113994	81235.8	32544.9
BAG2_O95816	689418	515591	552871	553013	505255	583097	606460	646940
BAG3_O95817	208248	162677	172249	175965	338660	204479	197270	194718
BAG4_O95429	133396	141791	103559	276016	136713	155758	205481	147847
BAG5_A0A024R6M6	89622.9	76251.3	95407.5	114749	113285	100285	94158.2	136084
BAG6_A0A024RCR6	420140	379820	409818	376752	400503	606757	414732	397193
BAIAP2_I3L4C2	185793	197054	135810	139876	227684	287123	173248	172665
BAIAP2L1_Q9UHR4	401067	488082	494830	401139	322434	415774	667068	549611
BAK1_A0A0S2Z319	139199	121627					86886.2	164679
BANF1_A0A024R5H0	2.11422e+06	1.92748e+06	2.47178e+06	1.67084e+06	1.43401e+06	1855356	1796118	2.31443e+06
BAP1_A0A024R305	83386.1	50041.4	49031.7	47359.5	49368.9	39897.3	39286.7	14787.9
BAP18_Q8IXM2	186242	175799	254622	247439	371110	318268	336094	569392
BAX_Q07812	463656	603616	522560	1.18146e+06	594961	763384	698607	610354
BAZ1A_D3DS96	3.03628e+06	2.33866e+06	2169688	3514569	1.69957e+06	3215226	6894718	5.65716e+06
BAZ1B_Q9UIG0	324358	161762	418774	450408	335554	272040	436920	484124
BAZ2A_F8VU39	617849	289627	316872	701113	261156	301062	300012	248985
BBS4_A0A0S2Z3A9				16478.7	20080	48056.7
BBX_C9JA69	268868	86316.6	342940	375996	609196	404688	248109	109354
BCAM_P50895	1.44539e+06	1.36007e+06	1.35606e+06	1.34093e+06	1.19104e+06	1.46133e+06	1441540	1.39177e+06
BCAP29_A4D0R4	428371	95201.6	231952	106125	78766.6		104120	181914
BCAP31_P51572	1.28068e+06	843778	1.13069e+06	1.17444e+06	1.09734e+06	1.58962e+06	1.06628e+06	1.76901e+06
BCAR1_D3DUK1	153608	102502	131040	147340	189779	115262	205921	148338
BCAS2_B2R7W3	236602	124077	296895	218836	229259	273565	161897	229880
BCAT1_A0A024RAV0	571004	454152	426507	404263	502263	471685	491338	446338
BCAT2_O15382	305911	273395	268537	241165	2.4609e+06	440658	378856	430780
BCCIP_Q9P287	492631	340399	405291	484634	384972	507323	469467	422750
BCKDHA_A0A024R0K3	371249	364278	400895	492664	304709	616239	1.78314e+06	1.45252e+06
BCKDHB_A0A0K2GN21	286093	198417	252995	229410	241571	434480	353281	412702
BCKDK_A0A024QZA9	99265.9	107132	46010.4	37067.2	139589	327407	152198	111648
BCL10_O95999	566439	370399	336963	485782	269108	345826	737980	409461
BCL2L1_A0A0S2Z3C5	290378	303834	253495	391565	496394	315162	221146	374746
BCL2L12_A0A087WSV0	178683	159422	187831	169731	311030	179537	323349	168147
BCL2L13_Q9BXK5	348288	462611	398473	445756	441815	375059	466070	478990
BCL2L15_I6LA81	2.64299e+06			2.37672e+06	2.0611e+06	2281282	2226674
BCL3_P20749	108980	39558.3	71792	80465.9	136014	100223	141695	159132
BCL7A_Q4VC05		316231	393398	349257				794406
BCL7C_I3L1Q2	203586	308352	247540	205000	159443	241749	461377	397858
BCL9L_A0A087WZX0	107383	72021.5	141163	137914	137447	173388	147670	150219
BCLAF1_Q9NYF8	619248	750979	802871	799827	668875	639230	688023	717065
BCR/ABL fusion_A9UEZ6	100482	58631.8	41601.1	33949.5	82802.1	104792	38620.9	41457.2
BCR_P11274	202970	142351	152121	151461	178928	230449	161765	165367
BCS1L_A0A024R445	280148	203505	273468	301283	752589	552822	376738	322178
BDH2_Q9BUT1	817414	374804	615312	798309	613172	700964	911702	647536
BECN1_A0A024R1X5	394398	768604	306010	748050	500418	64428.8	284182	677755
BEND3_Q5T5X7	157291	91617.9	55145.4	139470	81255.6	69127.2	243553	107350
BET1_H7C1N3	123551		33480.5	149699	79605.5		123388	80281.7
BET1L_Q9NYM9	49446.1	127898	95203.8	25311.5	172977		59640.8	118859
BHMT_Q93088	33768.6	95104.4	68917.8	80533	71439.7	108604	88208.1	91855.8
BHMT2_A0A024RAQ0	122702	93823.4	142768	139839	314523	167245	496642	331068
BICD2_Q8TD16	151114	150556	138906	175320	134011	186100	132482	154031
BID_A8ASI8	457595	602963	222539	595869	359932	394301	348721	461085
BIN1_A0A024RAF0	703915	674338	570657	684198	659774	699760	770396	786127
BIN3_D3DSR7	360112	357853	924954	467614	575666	923954	491660	370382
BIRC2_E9PMH5	146548	22498.3		98920.7	27820.7	130034	122084	270530
BIRC5_A0A0B4J1S3	57079.5	30727.8	98314.2	70810.4	90770.9	332553	147159	585592
BIRC6_Q9NR09	129764	102404	216112	742861	136805	205680	617692	632232
BLM_A0A3B3IT82	66235.1	7898.9	42699	76741.9	199139	161332	450818	98008.3
BLMH_Q13867	828361	554168	451014	1.01796e+06	681329	824211	828083	826901
BLOC1S1_G8JLQ3	418646	232913	229545	462193	619356	403187	218400	205635
BLOC1S2_F1T0F0	504024	238696	178939	457185	526797	476839	416509	379022
BLOC1S3_Q6QNY0	157169	140930	143061		120378	146754	159293	84255.4
BLOC1S4_Q9NUP1	156446	182962	232700	102874	196549	195692	226664	236230
BLOC1S6_H3BST1							177874	1166766
BLVRA_P53004	447061	427175	331712	375536	386151	492623	433738	504081
BLVRB_P30043	1.28453e+06	1.94701e+06	1.75685e+06	1.67248e+06	1.38236e+06	1.71509e+06	1.6805e+06	2.19259e+06
BMP2K_Q9NSY1	183137	444211	98207.1	195215	175029	155893	140042	114542
BMS1_Q14692	159772	123634	158107	186571	205958	155100	170204	890083
BNIP1_Q12981	272604	206168	285454	252389	238607	277366	530486	284209
BNIP3_A0A0J9YW18		106555		5224.48	5052.25		45343.8	94021.8
BNIP3L_H0YBC7	44064.1	731210		49320.8	45075.5	104601	513665	265058
BOD1_Q96IK1	294414	161691	276423	264460	272086	329716	466180	315727
BOD1L1_Q8NFC6	164524	125409	187692	272421	175026	375395	184359	153504
BOLA1_Q9Y3E2	128774		32555.6	52694.9	48510	67149.8	72780.7
BOLA2_Q9H3K6	877888	719523	1.22456e+06	1.23355e+06	971491	1.82643e+06	1.6128e+06	1.0426e+06
BOLA3_Q53S33	280890	327079	443494	844233	441843	334197	317897	427051
BOP1_Q14137	285038	216743	378346	619437	235694	251829	259062	251689
BORCS5_G3V1P3	238380	156831	180501	150689	349136	370495	298383	287297
BORCS6_Q96GS4	1.21265e+06	71543.8	53404.7	1.36096e+06	81644	102499	116197	850342
BORCS7_Q96B45	53835.9	609343	90000.4	1.64259e+06	71516.8	5498571	1.49591e+06	77956.2
BORCS7-ASMT_A0A0B4J1R7	53835.9	609343	90000.4	1.64259e+06	71516.8	5498571	1.49591e+06	77956.2
BPGAP1_Q8IZM6	36779	32023.7	46252.5	14917.7		47585.7	26134.5
BPGM_A0A024R782	143079	162178	497502	386725	270764	360171	515896	628766
BPHL_A0A024QZY0	493249	387941	266642	424454	2.22664e+06	459979	500987	464716
BPNT1_O95861	709125	571766	675083	629387	792682	735859	704290	705018
BPTF_Q12830	483001	275750	115436	159086	233609	200296	96164	431829
BRAF_A0A2R8YDP5	308075	216368	191026	204626	133654	219991	226782	147469
BRAP_J3KNN7	130720	61198.7	130820	151549	105576	100042	100892	161688
BRAT1_Q6PJG6	791403	1.00298e+06	1.10413e+06	3793667	536252	568294	1.90362e+06	2068797
BRCC3_P46736	140039	154939	142877	140195	174386	133952	134203	226768
BRD2_A0A024RCR5	514652	49821.4	94885	131392	221542	298071	132869	127796
BRD3_A0A024R8H6	189286	310981	230747	264049	249641	286780	291819	247439
BRD4_O60885	364133	338509	264326	264145	330080	279695	386504	380083
BRD7_Q9NPI1	75108.3	34765.1	71364.2	202376	57048.1	359651	143621	85236.5
BRD8_B5MCW3	143166	117439	58513.2	189307	188508	220350	71909.1	45968.2
BRDT_Q58F21		44646.9	88582.4		58834.9	113083
BRI3_F5GXW6	170464	128709	198961	164143	155706	206901	227702	196417
BRI3BP_A0A5F9ZHY7	466087	906421	1.06831e+06	434322	414696	403792	438486	2.3803e+06
BRIX1_Q8TDN6	389492	376466	514274	446408	578149	391976	387828	638793
BRK1_Q8WUW1	255291	1.07286e+06	209748	1.38471e+06	225553	233821	211848	960286
BRMS1_E9PJF5	119733		110427	130711	42930		43094.1	82090.6
BROX_Q5VW32	203685	406642	203634	278886	336623	320836	300011	350035
BRP44_A0A024R8Z5	693464	829051	500632	609800	459470	958302	953856	778954
BRPF1_A0A5F9ZH11			330421	164163	144497	1.24328e+06	707182	27148.3
BSDC1_Q9NW68	167446	228170	134534	229789	111358	201554	138563	154003
BSG_P35613	1.89355e+06	2.37622e+06	2200853	2199572	2.25861e+06	2.44988e+06	2.9713e+06	2716121
BSG_R4GMX5		46550.2	93881.5				175723	316884
BTAF1_A0A0A0MTH9	171194	160589	145252	171955	182683	156538	179225	254848
BTBD14B_A0A024R7E0	722239	487157	362674	436565	484327	442702	270317	242097
BTD_P43251	99330.6	26934.6	55522.3	192135	94015.3	84277.2	50906	63605.4
BTF3_P20290	1.30228e+06	1.26441e+06	1.04658e+06	1.34526e+06	1.37103e+06	1166300	1.0323e+06	893231
BTF3L4_Q6PJ77	1.43354e+06	960386	1.24647e+06	1.00601e+06	996568	1.26025e+06	927896	1.0067e+06
BTN2A1_Q7KYR7	117131		23988.6	2.50569e+06		63940.4	703085	694592
BUB1_A0A590UJ99	10450722	11385205	12066644	8837414	12086369	10052884	10949601	19891656
BUB1B_O60566	709171	91127.9	432336	575768	83025.6	1.22892e+06	530490	22562.2
BUB3_O43684	1.05874e+06	1003263	1.85973e+06	1.0891e+06	985027	1.35875e+06	1.07526e+06	1.01878e+06
BUD13_Q9BRD0	102542	53167.3	123566	77556.2	83856.9	136564	96275.6	117375
BUD23_O43709	220003	253884	257429	276908	271140	191615	128461	178771
BUD31_P41223	485431	285970	264417	308446	234912	319885	230457	584753
BYSL_Q13895	160413	191501	207359	270308	249923	186292	166953	225020
BZW1_Q7L1Q6	1347978	1.11356e+06	1.17211e+06	1.27286e+06	1.04034e+06	1.66513e+06	998354	1007988
BZW2_A0A024RA42	819436	655852	663855	605683	551588	682568	701670	734590
C10orf12_A0PJI9	83138.1			2240600	2.99317e+06		767466
C10orf35_A0A024QZL0	321249	234484	232787	295716	262359	270465	319304	276702
C10orf70_A0A024QZN7	386254	537252	450585	397172	720022	392114	596321	955453
C11orf48_L0R588	333159	463773	467044	395140	570267	458631	556953	606481
C11orf51_A0A024R5G0	91273.8	93383.8		117910	172618	90435.7	155631
C11orf54_A0A087WT99	963741	1.23792e+06	805242	1.12245e+06	1.10569e+06	1.15221e+06	1.15714e+06	968933
C11orf57_A0A024R3H5		12655.3	113761	202308			307597	202027
C11orf68_Q9H3H3	1.90196e+06	136341	246814	749330	272134	265571	372028	288292
C11orf97_A0A1B0GVM6	496437		320461	751168	817366	616801
C11orf98_E9PRG8	333159	463773	467044	395140	570267	458631	556953	606481
C12orf10_Q86UA3	849778	690140	832938	888070	561450	950215	980938	703247
C12orf29_Q8N999	115352	39501.8	30879.2	62682.5	77813.9	65775.7	48670.4	26392.6
C12orf31_A0A024RB76	435608	486662	411898	506761	607644	431429	412612	505580
C12orf43_F5H7W8	110154	82881	108872	123113	99466.3	109776	252341	94817.3
C12orf57_Q99622	361800	519820	425132	514403	659012	624753	240398	441888
C12orf75_F8VQD4		66953.2			67896.2	42116.7	91993.3	38989.3
C13orf1_A0A024RDT6	1.0429e+06	71194.7	111962	2095862	225757	204352	1.01359e+06	382353
C14orf1_Q6FII3	590297	585461	853137	1.52991e+06	701131	919116	806392	1.03294e+06
C14orf129_A0A024R6P6	56128	54558.2	144525		53666.7	69510.2	22671.6	77227.1
C14orf133_Q6IA61	42344.6	84713.4	44084.2	105343	716566	174293	193850	150527
C14orf166_Q549M8	500437	528234	652017	605930	775417	675408	557399	740522
C14orf172_A0A024R6Q2	89708.8		98871.1	125115	52337.4	158514	81102	1.92034e+06
C14orf43_A0A024R689	315261	383750	250487	41473.9	381158		1.42159e+06	228442
C15orf15_A0A024R5U8	453338	120264	607091	282070	478015	420441	525057	360228
C15orf24_A0A024R9K7	230981	179308	155914	154577	186265	114751	224280	157009
C15orf38-AP3S2_A0A0A6YYH1	264509	212216	167126	188396	181969	208067	286256	210623
C15orf40_A0A0S2Z6M2	283848	268872	270280	382748	528839	296651	421742	379517
C15orf48_A0A024R5U4	9160386	144504	3.96286e+06	2401639	3.43496e+06	3.93332e+06	2.72798e+06	3.57778e+06
C16orf87_Q6PH81	21344.5	34312.9	33452.4		24375.8	27599.6	10178.7
C17orf56_A0A024R8Q8		24857.2			12191.5
C17orf62_A0A024R8W9	165820	133451	153934	147430	607120	257846	173327	833805
C17orf75_J9JIC5	66691.2	486097	87774.2	83175	338834	232643	143786	151085
C17orf80_A0A024R8P4	50861.7			34333.6	21576.7		49355
C18orf25_Q96B23	211793	282082	349118	195631	316819	195748	53942.2	368523
C18orf32_Q8TCD1	435184	396795	256129	344239	451258	657697	420288	501039
C18orf55_A8K1K8	1.36152e+06	1.57026e+06	328309	969172	1265227	1.33123e+06	728087	1.44505e+06
C19orf25_K7EK56	48195.5	47151	76219.6		80437	46484.4	72416.7	67721.2
C19orf47_Q8N9M1	123714	65827.5	114696	103944	107767	117419	107873	56496.6
C19orf53_Q9UNZ5	715797	559835	571003	465746	441413	683113	684492	547890
C1D_J3KPZ4	605034	603092	606201	754859	783614	568146	608864	874290
C1GALT1_A0A024RA32	12479.1	36032.2	56292.6	54792.1	66069.6	72807.1	104005	118887
C1orf109_Q9NX04	222441	343405	271538	137975	153031	159172	170179	119132
C1orf122_Q6ZSJ8	519669	538082	412866	461550	393613	451015	344691	691937
C1orf131_Q8NDD1	65788.6	34485	168894	107084	86361.4	60068.4	79951.6
C1orf159_A0A024R082		61902.4	88880.2	92430.8	63979.4	88536.7
C1orf166_A1PUM0	75945.1	75893.2		233342	116894	81383	311894	88699.1
C1orf167_H0Y5F2			587547	478750	583390		476004	856452
C1orf174_Q8IYL3	156764	246242	134636	132565	117495	203910	123967	155824
C1orf212_L0R6D7	301503	131913	322612		366756	207918	232163	291232
C1orf33_A0A024RAE1	647275	691142	633566	738573	655440	680322	595427	561687
C1orf48_Q53FM2	146773	35704.8		127088	92461.8	102266	113321	1519.5
C1orf50_Q9BV19	130402		79002.6	193878	43654.8	3.62399e+06	58459.6	26064.1
C1orf52_Q8N6N3	409502	160782	254833	296115	225274	415528	380787	145558
C1orf57_Q5TDE9	396391	650860	503634	609359	484109	524644	486631	558923
C1QBP_Q07021	2.20687e+06	1.00834e+06	1.69697e+06	1.74068e+06	1.44892e+06	2.05298e+06	2.2512e+06	2.25729e+06
C1RL_F5GWF3	46962.7		80678.2	84384.9			112326	179930
C2_A0A0G2JL69						35278.2	712348	25602.1
C20orf27_Q9GZN8	369489	300598	377219	286925	392664	421975	463118	556240
C21orf2_D3DSL5	31171.7	26999.1			53941.5
C22orf9_Q8IUY4	2334751	1.04673e+06	39132.3		582288	1.29849e+06	650338	191725
C2CD2_Q6P6D1	24700.5	20341.5					58950.2
C2CD5_Q86YS7	103773	138908	180936	188069	124352	121446	129794	184437
C2orf28_D6W551		795300	1.38251e+06			2.15198e+06
C2orf33_A1MAC2	155185	155163	139721	417203	127207	197974	224405	200871
C2orf49_Q9BVC5	280067	232493	182386	329236	282870	271288	272483	211122
C2orf69_Q8N8R5	145405	180676			101118	214161	183037
C2orf72_A6NCS6	667465	324423	434627	526339	211390	193101	558659	219598
C3_P01024	571622	411671	518091	535460	615086	766970	938516	1.09407e+06
c371H6.2_Q9NUF9	2.99936e+06	957526	2.97765e+06	1.19128e+06	1.76209e+06	1.3402e+06	3.36931e+06	2.70644e+06
C3orf39_A0A024R2P4	190616	325848	51072	269564	69433.2		115581	72245.4
C4A_A0A0G2JPR0	313426	228729	88945.2	140387	138252	215468	247003	204479
C4B_2_A0A0G2JL54	313426	228729	88945.2	140387	138252	215468	247003	204479
C4B_A0A140TA29	313426	228729	88945.2	140387	138252	215468	247003	204479
C5_P01031	155885	268566	97317.7	235538	149726	210321	166398	132856
C5orf21_A0A024RAL9	184337	371401
C5orf22_Q49AR2	138425	63192.7	92475.4	61873.3	104251	69382	90500.6	79296.2
C5orf24_H0YAE0		69732.3	59545.9				100739
C5orf44_B7ZLB5		45537.3			5328.21		34290.4
C5orf51_A6NDU8	994012	311794	347248	268993	1.73265e+06	303523	770714	1.5437e+06
C6orf120_Q7Z4R8	337463	192242	178139	191089	278799	249864	258713	292193
C6orf130_A0A024RCY9	174417	171951	167180	141363	156596	208464	180383	230195
C6orf47_O95873	123926	105660	49167.8	99504.2	8486.98	41478.9	76857.5	102786
C6orf57_I6L976	218034	211888	76484	249487	132675	85448.2	172816	90514
C7orf10_Q9Y6U8	16277.5		26947.3		66830.4		36972.5	49554.6
C7orf11_A4D1W6	178725		122033	198219	179498
C7orf21_A0A090N8Q3	427693	507936	459205	410726	420046	477933	345082	435838
C7orf24_A0A090N7V5	501247	614123	564031	531306	558101	488416	545908	687747
C7orf50_C9JQV0	749363	605576	857399	724500	856307	851039	722421	1.21727e+06
C8orf33_A0A3B3IT54	171812	166305	163181	175881	200604	181371	126269	120024
C8orf36_A0A024R9J6	40735.3	10561.8	25549.6	9372.13	28792.1
C8orf82_H0YF29	339793	140670	353610	269267	353327	419418	478433	193226
C9orf140_A0A024R8I8	131923	49370.8	81403	89128.2	74586.1	92319.2	13809.9
C9orf19_D3DRP5		120373	54590.7	92157.8
C9orf32_A0A024R8E4	466951	309906	494740	490902	575010	350351	480926	565444
C9orf64_Q5T6V5	702492	801462	628290	951472	721062	753680	887597	633096
C9orf78_Q9NZ63	444300	859958	247832	298426	348292	392709	227139	425792
C9orf88_A0A024R872	345879	629372	347067	412143	434360	457919	521471	492292
C9orf89_A0A024R248		67500.5		1.59439e+06	1.69752e+06
CA12_O43570	254659	113847	117877		120664	339994	722535	83938.6
CA13_Q8N1Q1	278704	623163	953019	608666	563467	31580.7	672820	74358.9
CA2_P00918	1.44039e+06	1.41135e+06	1.1795e+06	1.31057e+06	1.21062e+06	1.19864e+06	1.69521e+06	1.48163e+06
CA4_P22748	592592	596564	633214	504794	726945	609111	210618	355219
CA8_P35219	102763	68716.2	80791	118621	89088.6	118481	154493	110090
CAAP1_Q9H8G2	98580.4	53741.7	64817.8	54700.9	65027.6	39938.8	95419	119157
CAB39_A0A024R496	306827	499370	679436	448376	222513	315860	287751	357300
CAB39L_A0A024RDT3	102942	9693.79			13370.1		39493.4	21632.9
CABIN1_A0A024R1E5	18279	44423.8		2.36074e+06	110417	17352.7	797700	435473
CACNG6_Q9BXT2	4714731	2659119	3117010	4.92408e+06	3.19108e+06	3.80949e+06	3.84162e+06	2.06165e+06
CACTIN_Q8WUQ7	115448	59163.4	153362	225258	121925	190799	140910	125959
CACUL1_Q86Y37	129132	76490.9	171649	98419.4	210957	146556	127476	114830
CACYBP_A0A024R904	666045	936431	949546	2103827	1522221	992416	1.20018e+06	867172
CAD_P27708	300087	285689	430353	258610	334315	375682	317106	239922
CADM1_A0A087X1W8	224294	124398	135287	156495	196225	227979	299081	325115
CADM4_Q8NFZ8	71093.6	68622.6	112913	256154	141639	319278	181833	365439
CALCOCO1_A0A024RAZ1	116380			260700	174514	69147.1		711636
CALCOCO2_Q13137	56260.6	74722.8	32057.1	49223.1	34321	187516	19957	67749.5
CALD1_A0A140VKA0	184169	556418	141979	292635	321640	139015	160848	983208
CALD1_E7EX44	840394	914099	848806	807581	827412	721170	1046719	1.12175e+06
CALM1_B4DJ51	6312448	7258021	6.90123e+06	7776892	5953307	7.90328e+06	7.93714e+06	7000844
CALM2_P0DP24	6312448	7258021	6.90123e+06	7776892	5953307	7.90328e+06	7.93714e+06	7000844
CALM3_P0DP25	6312448	7258021	6.90123e+06	7776892	5953307	7.90328e+06	7.93714e+06	7000844
CALML4_Q96GE6	57365.4	87157.2		84224.4		110896	62537.6	120315
CALR_P27797	6.22531e+06	7015886	4.85441e+06	5809298	7.4925e+06	6.15114e+06	6.80202e+06	8344596
CALU_A0A024R755	1.94736e+06	2494632	1.90412e+06	2258599	1.92124e+06	2.44082e+06	2354688	2.37697e+06
CALU_O43852	1.66968e+06	1579798	1.33169e+06	1.26452e+06	1.79926e+06	1.87644e+06	2426678	1.91312e+06
CAMK1_B0YIY3	54603.1	53606.6	71166.1	54373.4	74814.1	81244.6	80945	95615.5
CAMK2D_D6R938	542124	571801	416865	656676	575555	489184	552682	566321
CAMK2G_A0A2Q3DQE3	395403	335545	439261	356576	530852	335328	551581	624387
CAMLG_P49069	18248.8	45279.4	8009.4	30077.9
CAMSAP1_B7ZLW1	96444.6	174051	232261	36767.8	54826.4		61245.6	416929
CAMSAP3_Q9P1Y5	171308	144415	162223	149647	149702	146912	148720	185405
CAND1_Q86VP6	1.31081e+06	895038	1.10864e+06	1.38286e+06	1.15953e+06	1.44376e+06	1.23511e+06	1148094
CANT1_A0A024R8U8	176054	175420	332902	423832	270848	233852	240392	225837
CANX_P27824	1.86056e+06	1.65858e+06	2.03277e+06	2.07109e+06	2.05786e+06	2165903	3.27458e+06	2.6619e+06
CAP1_D3DPU2	1.92567e+06	1.77677e+06	1.65724e+06	1.66149e+06	2.12066e+06	1675596	1.87884e+06	2152662
CAP2_P40123	300692	263436	203333	405963	277090	322005	288971	309889
CAPG_P40121	742859	741288	688161	860229	892235	696881	880705	1.06251e+06
CAPN1_P07384	780233	834815	669714	905367	873013	953857	830514	744369
CAPN15_O75808	481454	37883.9	64021.9	72046.6	51543	4.21953e+06	1.7879e+06	67958.8
CAPN2_P17655	181750	150673	198809	149509	139678	183658	157103	258834
CAPN5_A0A140VKH4	83200.3	65372.4	81615.6	101512	111676	90822	130998
CAPN7_Q9Y6W3	531340	366052	190368	453335	413930	487515	523851	199426
CAPNS1_A0A0C4DGQ5	455015	650217	589593	586783	470901	468887	457994	421141
CAPRIN1_Q14444	643086	730977	647002	667991	845992	678219	495163	460910
CAPZA1_P52907	1217760	1.57135e+06	913773	1.28527e+06	1.72639e+06	1143556	1.62004e+06	1.86987e+06
CAPZA2_A4D0V4	1.1357e+06	640843	669501	732408	831885	879405	1.021e+06	1.13622e+06
CARD19_Q96LW7		67500.5		1.59439e+06	1.69752e+06
CARHSP1_Q9Y2V2	1229724	971404	697185	938637	985264	887966	1.1577e+06	2.06081e+06
CARM1_Q86X55	443227	476973	577650	576297	682952	784423	606663	630231
CARNMT1_Q8N4J0	206791	178571	207933	171060	164101	265557	188490	248594
CARS_A0A024RCG3	351236	261589	367629	304884	286544	313204	306966	553774
CARS1_P49589	351236	261589	367629	304884	286544	313204	306966	553774
CARS2_Q9HA77	94984.1	116630	80750	92851.5		122426	114493	286290
CAS1_Q8WZ77	185914	122612		438030	341530	230973	159120	571170
CASC3_A0A024R1X0	96858.3	64741.2	142048	137089	216723	120992	14567.6	161907
CASC4_Q6P4E1	359091	160450	419127	268428	306708	372576	340204	384878
CASD1_Q96PB1	185914	122612		438030	341530	230973	159120	571170
CASK_A0A2R8Y6F8	309278	413195	299108	351335	321551	330018	413797	617672
CASK_B7ZKY2	799878	764368	787752	921714	671604	466652	944002	1.32706e+06
CASKIN2_Q8WXE0	147130	154483	240120	155828	253821	268259	923685	439183
CASP10_A0A0S2Z3Z5	23792.9	176433	84414.3	59887.9	84625.2		106130	393715
CASP2_A0A0S2Z3H1	238516	84275	142269	57377.8	85552.4	145853	647493	274853
CASP3_P42574	452851	544212	598263	646545	471434	644000	567798	409758
CASP4_P49662	439305	262228	303678	229395	70937.6	670134	600435	243460
CASP6_P55212	279596	275495	271024	330509	425087	329365	393804	447070
CASP7_P55210	164504	108756	160914	201989	245692	118687	369939	636375
CASP9_P55211		37614.8	4485.45	128520	254300	264858	139051
CAST_A0A0C4DGB5	567897	538243	501201	549020	576384	544809	556643	558335
CASTOR2_A6NHX0	1.30362e+06	35187.3	11594.5	1.63562e+06	110157	13795.2	68100.3	1.08113e+06
CAT_P04040	756809	873707	741121	776288	728003	970006	742085	783599
CAV1_A0A024R757							105533	31627.3
CAVIN1_Q6NZI2	209432	52704.1			24980		129067
CBFB_A0A024R6X2	505125	319249	466757	622928	583242	633196	543285	574287
CBL_A0A0U1RR39	209530	77462.7	98016	76219.8	83190.5		186975	700049
CBLB_H0Y3L9	9645902	16882378	6850529	7318377	8384896	16981426	9153188	8278605
CBLL1_Q75N03	142170	139137	231629	193279	154516	92808.9	226314	189091
CBR1_P16152	353512	345374	321494	364002	438245	405113	526431	779505
CBR4_Q8N4T8	239350	230677	376122	216620	123090	92084.7	79416.7	107457
CBS_P35520	736138	523900	524907	619338	525167	792986	757408	599975
CBSL_P0DN79	736138	523900	524907	619338	525167	792986	757408	599975
CBWD1_Q9BRT8	290669	302411	163162	199199	444892	156807	135863	446863
CBX1_P83916	745616	4.02568e+06	910172	1.63771e+06	1.16245e+06	1.09523e+06	740872	930077
CBX2_Q14781	84290.5	69606.9	126254	170273	213234	164363	157124	167141
CBX3_A4D177	530063	633238	649663	516691	622502	495239	397568	529678
CBX5_P45973	688805	731977	669075	866958	664899	815360	751818	794497
CBX8_Q9HC52	218717	131844	305815	261716	413726	206047	283030	477164
CC2D1A_Q6P1N0	2.33606e+06	57913.4	75233.4	96319.7	174958	108077	35391.4	63766
CC2D1B_H0Y517	45940.1	552079	1.75708e+06	60806.7	184559	180392	180116	718124
CCAR1_Q8IX12	881374	439991	406218	780106	429398	434869	678327	570915
CCAR2_G3V119		58088.4	86685.1	89637.1		100610	115765
CCAR2_Q8N163	816704	788734	814210	799644	799444	851611	837795	896683
CCBL1_A8K563	74891.1	107513	120981	49902.6	57376.9	138080	167880	283346
CCDC115_Q96NT0	262229	238872	84527.5	94923.9	93977.9	185860	88312.3
CCDC117_Q8IWD4	205738	432626	252449	381042	315481	390790	303229	193409
CCDC12_J3KR35	1.40188e+06	315137	483400	1.51329e+06	581162	420702	381831	524039
CCDC124_Q96CT7	1.28774e+06	1.34956e+06	781195	1.37502e+06	894856	1.14098e+06	1.25962e+06	625967
CCDC132_A7MD03	159532	39016.3	175644	96530.9	119251	134286	185489	288904
CCDC134_Q9H6E4	227945	140401	223001	226672	272579	212049	254852	228698
CCDC137_I3L0U5	244934	88902	185934	194959	256974	291529	158445	245763
CCDC167_Q9P0B6	1.24784e+06	207626		77175.2	513610		1.48324e+06	780768
CCDC174_A0A087WYA9	55406.9	44586.1	76377.5	50283.8	56747.3	59447.3	51063.1	34939.4
CCDC186_Q7Z3E2	201352	231058	72840.3	60493.6	26242.1	308322	207625	363826
CCDC22_A0A024QZ03	165548	92455.6	69295.3	406762	106470	1.5511e+06	146662	59438.3
CCDC25_Q86WR0	410295	423692	517142	451733	410986	643673	424897	596169
CCDC43_Q96MW1	193093	208908	220624	230856	223599	217486	182231	181564
CCDC47_Q96A33	495405	342567	420111	417123	390438	529442	487163	567676
CCDC50_Q8IVM0	597239	720023	586182	660968	616424	546752	602115	778533
CCDC51_Q96ER9	67933.3	106548	230059	159538	73953.3	72600	250183	152727
CCDC58_Q4VC31	487766	597479	410977	464322	512662	373608	514050	617479
CCDC59_Q9P031	235036	745098	865815	58033.5	1.46416e+06	29906.7	53880.7	1.0962e+06
CCDC6_A0A024QZJ7	238987	352737	379170	484099	273615	336817	271756	428690
CCDC71_Q8IV32	833570	49473.3		502612	463592	615652	656229
CCDC8_A0A142DDU4	382714		51150.1	733549	39830.9	826667	516573	1.16812e+06
CCDC86_Q9H6F5	513482	446258	357799	486197	457266	374062	368172	244286
CCDC88A_Q3V6T2	86796.2	200682	168063	231094	275731	285983	200105	398271
CCDC9_Q9Y3X0	170946	210037	187841	239682	232191	237527	256992	298896
CCDC90B_Q9GZT6	488019		82007	604754	1.00762e+06	386671	1.08794e+06	1.6924e+06
CCDC97_Q96F63	197801	148249	182973	139740	136222	84147.1	178828	127285
CCL20_P78556	915785	898664	1.86951e+06	1.2721e+06	2.85922e+06	1.84081e+06	1.92504e+06	1.31562e+06
CCM2_A0A0A0MT72	56616.6	92762.6	46790.4	61246.9	54706.5	48520.8	61704.7
CCNA2_P20248	171430	125454	157019	232965	246559	197491		24554.6
CCNB1_P14635	161975	101418	170881	124784	145421	70559.5	56671.5	228209
CCNB2_O95067	118681	62153.5	209793	82886.5	109479		73198.9
CCND1_P24385	103830	97155.2	11226.7	168548	163979	76832.3	19852.6	78215.9
CCNDBP1_O95273	805973	676512	839262	1.16164e+06	502984	941291	1.84807e+06	1.2228e+06
CCNH_A0A2R8YEM2	467720	416364	407515	705094	345119	338709	831573	532269
CCNK_A0A024R6K1	156754	83338.2	110123	127230	197902	134881	145533	119514
CCNL1_Q9UK58	62527.3	33832.8	63874.3	261457	89400.9	93705.9	77684.8
CCNL2_Q96S94	31278.5
CCNT2_O60583	81162.3	115166	73599.5	76964	94850	365829	181438	40337.1
CCNY_Q8ND76	219117				12590.5		44885.7	175850
CCNYL1_Q8N7R7	33042.5	64508.6		105471			66507.6	17188.1
CCR6_P51684						132290
CCS_O14618	1.28318e+06	1.40107e+06	1.32698e+06	1387945	1.19985e+06	1.71264e+06	1.55276e+06	1.64533e+06
CCT2_P78371	1.54958e+06	1472415	1.48255e+06	1.49427e+06	1.40276e+06	1.63761e+06	1.67339e+06	1.45183e+06
CCT3_P49368	2.06939e+06	1.87909e+06	1.72274e+06	1757367	1.561e+06	2.22234e+06	2.23542e+06	1855129
CCT4_P50991	1855973	1.81454e+06	1.74758e+06	1820382	1.42001e+06	1.74407e+06	1.9406e+06	2.00542e+06
CCT5_P48643	1.24854e+06	1.35101e+06	1.18311e+06	1.19673e+06	1291502	1.39155e+06	1.26246e+06	1.31276e+06
CCT6A_A0A024RDL1	2.34005e+06	1.75005e+06	2.16567e+06	1697482	1.7618e+06	2049030	1.95107e+06	1.85473e+06
CCT7_Q99832	1466790	1.50289e+06	1355203	1.27865e+06	1.30938e+06	1437427	1691377	1.62549e+06
CCT8_P50990	2.38196e+06	2.07997e+06	2.05132e+06	2.11789e+06	2.18845e+06	1.9976e+06	2.56567e+06	2.69504e+06
CCZ1_P86791	255453	152564	635750	878787	270276	201874	522506	254297
CCZ1B_P86790	255453	152564	635750	878787	270276	201874	522506	254297
CD133_A0A0A0N0M1	251216	186787	200989	227142	220710	250078	130334	128857
CD151_A0A024RCB3	716339	1.22308e+06	856582	556763	559827	947088	615222	840231
CD276_A0A0C4DGH0	749839	641008	558346	897706	971739	681382	921690	839272
CD2AP_Q9Y5K6	633655	327597	348473	445723	438385	323729	607776	591658
CD2BP2_A0A024QZC1	413927	430099	413164	473863	402806	503085	338639	309808
CD302_Q8IX05	1770836	145050	1.3823e+06	1.47979e+06	2.05876e+06	1709545	1.82237e+06	846004
CD38_P28907	227717	183921	135816	228535	290824	167185	124920	174651
CD3EAP_O15446	168064	204115	164355	192060	204259	217217	113216	160636
CD46_P15529	1.23835e+06	1.23536e+06	1.10894e+06	963040	1.028e+06	1.18597e+06	1.05536e+06	1.4061e+06
CD46_R4GN18	272544	400571	476834	305019	516485	219091	281407	449737
CD47_A0A0A1TSG4	355800	272109	165510	185372	397478	281435	495825	213131
CD55_A0A172WBW8	96779.2	262282	204097	229982	183027	134137		141629
CD58_B1AMW1	320692	184983	173261	330289	274267	252436	360800	163069
CD59_A0A2U3TZL5	504573	625351	531129	1.27717e+06	934006	494730	673081	593089
CD63_A0A024RB05	922380	859925	1.36559e+06	906166	738136	1.30854e+06	1.18939e+06	900807
CD7_P09564	630921	544436	452031	381512	541811	598963	628649	656977
CD74/ROS fusion_A9YLN4		4140.25	5278.14
CD74_E7EQJ3		4140.25	5278.14
CD74-ROS1_C6_M1VPF6		4140.25	5278.14
CD81_A0A024RCB7	177660	407682	168094	192674	123072	154877	82525.4	345659
CD9_A0A2R8Y478	1.88712e+06	1.16442e+06	1.28882e+06	1.78403e+06	1.44033e+06	1.92574e+06	1.73641e+06	1568300
CD99_P14209	317174	557747	429285	484698	599418	398792	375511	509891
CD99L2_A0A024RC16	59792	96453.3	104905	119531	136612	139969	46136	62196
CDA_P32320	159163	230025	191309	162933	202972	244563	306582	225065
CDAN1_A0A2R8Y5C2	8795.13			5054.88		2753.99	3590.52
CDC123_O75794	150040	65986.3	116091	136456	189297	164472	119196	355546
CDC16_A0A024RDZ2	145928	88529.6	94172.2	166616	197190	142541	129147	91173.2
CDC20_Q12834	2.53728e+06	279379	443637	528161	2.6406e+06	561192	43387.7
CDC20B_Q86Y33	79800.7		155920	212482		102195	87423.3
CDC23_Q9UJX2	117901	139472	139870	155537	112835	140317	155708	148547
CDC25C_P30307	49513.6	203703	776137	1.30573e+06	1.20377e+06	740332	1141776	889753
CDC26_A0A024R832	186473	3628646	5585475	3.03685e+06	120331		3.9547e+06
CDC27_P30260	279788	107746	335843	207034	162856	243046	283539	246219
CDC2L2_Q4VBY6	89244.3	72339.5	50581.6	101280	159622	111156	119242	63264.8
CDC2L5_A0A024RA66	3.51347e+06			32902.9	50905.5	33845	1.4866e+06	52662.3
CDC34_A0A024R1Z1	564246	468655	541576	387090	564047	486371	448085	485889
CDC37_A0A024R7B7	1.162e+06	1351695	994081	1.32613e+06	1.19631e+06	1.34585e+06	1.35688e+06	1.34533e+06
CDC37_K7EKQ2	18296.9			15746.1	42150.3
CDC37L1_B1AL69	193355	180090	926138		150669	1.98258e+06	274561	25764.1
CDC40_O60508	147806	124728	152514	230327	227867	211922	232900	188195
CDC42_A0A024RAA5	727712	1.60491e+06	1.15435e+06	1.10079e+06	1142262	1.12077e+06	973971	959246
CDC42BPA_A0A0A0MRJ0	56196.4	50537.4		106654	66513.7		65373.2
CDC42BPB_A0A024R6N2	289432	533257	480302	371165	277136	281322	397052	202182
CDC42EP1_A0A024R1J3	400079	444752	495675	653440	347454	468156	329686	629044
CDC42EP4_B2R6D8	136348	249722	223826	1309911	152560	1.56587e+06	132732	131944
CDC42EP5_Q6NZY7	210886					72215.8	131559	210512
CDC42SE2_Q9NRR3	159147	214608	223860	224200	396087	316246	323855	515548
CDC45_A0A5F9ZH29	287222	134477	143466	172185	94155.2	168368	51184.9	23062.4
CDC5L_Q99459	624346	475125	358605	522608	535892	469068	504726	408864
CDC73_Q6P1J9	416458	407834	289716	496731	301590	436016	337275	275049
CDCA1_A0A024R8Y0	96321.5		40968.1	184705	110331	48272.7
CDCA2_E9PEI0	85133.9	41851.7	74265.1	87947.3	96859.6	75154.8	46739.2
CDCA3_J3KMY0	8166235	17074966	1.75944e+06	8.27115e+06	229479	218962	12926373	19044366
CDCA5_A0A024R5D6	55113.2	65643.7	70275.1	73656.6	58686	27775.1	14193.8
CDCA8_Q53HL2	157523	340033	127851	232664	297677	219088	459909	99315.7
CDCP1_A0A024R2T5	245981	147871	53665.9	29124.8	247376	150126	105072	325530
CDH1_A0A0U2ZQU7	959289	945737	838503	1.08965e+06	965117	1086041	1.33606e+06	1.33953e+06
CDH17_Q12864	1.27749e+06	1369351	1.06943e+06	1056039	1.04604e+06	1.14482e+06	1.29206e+06	1.29007e+06
CDH2_A0A024RC42	369430	143623	117689	116198	200107	445799	316566	368287
CDIPT_A8K3L7	650689	293212	439135	532806	497589	576031	735322	587752
CDK1_A0A024QZP7	1.63418e+06	1.26145e+06	1.37132e+06	1.53723e+06	1.40235e+06	1.61027e+06	1.08887e+06	1.14475e+06
CDK105_Q5J7U2	317608	123410	183446	236032	228701	319279	194475	267893
CDK11B_A0A0D9SEI3	411219	389285	360554	444655	332835	440530	423318	381847
CDK12_Q9NYV4	84518.1	91145.6	177828	96230	92851.9	63825	71941.9	47745.6
CDK16_Q00536	33296.3	12030.1		6307.13	11281.8		7995.75
CDK17_F5H6Z0	156053	132918	265535	97909.2	329009	191591	170685	462461
CDK2_A0A024RB77	679369	515192	732639	561971	481343	642609	470510	428015
CDK2AP1_O14519	503349	550411	87679.1	537388	435198	404892	396144	335885
CDK2AP2_O75956	503349	550411	87679.1	537388	435198	404892	396144	335885
CDK4_A0A024RBB6	268586	201725	189484	230162	279379	259516	219378	122051
CDK5_A0A090N7W4	218717	15005461	10831670	13077585	10399462	176278	335104	388033
CDK5RAP1_A0A0S2Z5J9	390803	3.32551e+06	1.26694e+06	1.47486e+06	2.29174e+06	1.1488e+06	2.19027e+06	12768716
CDK5RAP2_A0A0C4ZLW1	747717	1.35187e+06	505823	477897	764757	883236	1970256	4329775
CDK5RAP3_Q96JB5	284729	285302	274092	263099	271657	299200	300201	307965
CDK6_Q00534	135004	197521	154975	136031	164629	928782	173418	159459
CDK7_A0A0S2Z3F9	388149	273264	266391	134670	185994	305321	216589	300171
CDK9_A0A024R880	233036	153691	171225	169346	171277	311656	246736	211247
CDKAL1_Q5VV42	155789	43768	82866.4			170597	205946	77268.9
CDKN2A_Q5ZEY9	683176	239713	496004		264638	444181
CDKN2AIP_Q9NXV6	184867	86836	126241	159837	159011	236282	217753	229895
CDKN2AIPNL_Q96HQ2	3.1517e+06	3597596	2.66506e+06	2823053	2.90158e+06	2902663	2.96821e+06	2.0175e+06
CDKN2B_K7PPU3	223583	125764	53753.1	189935	159121	113684	179921	26169.7
CDR2L_A0A024R8R6	32032.8	44412.2						109106
CDS1_A0A024RDG8	358813	93246	625983	130942	141672		739072	135433
CDS2_O95674	266803	249610	222180	219294	209166	233646	273156	289692
CDV3_Q9UKY7	645879	482094	605354	635662	782779	684094	782239	772722
CDX2_A0A076MKN9	155151	85536.7	122559	45684.5	115918	136029	98512.4	239420
CDYL_Q9Y232	93850.5	70923.1	38059.9	39063.6	107230	85249.6	66935.2	63691.1
CEACAM1_P13688	346861	297913	233656	247332	373027	316100	756157	628184
CEACAM1_Q3KRG8	485566	728701	349419	527898	542307	492481	783807	930348
CEACAM5_A0A024R0K5	609407	291718	229649	382293	1.18442e+06	983649	1.24899e+06	401820
CEACAM6_P40199	770520	562806	411286	193102	691533	737466	505600	545871
CEACAM7_Q14002		60774	233803		201645	76291.7
CEBPA_P49715	853746	442011	413162	574505	286726	986502	564625	260589
CEBPB_P17676			140756	35859.6	34963.9
CEBPD_P49716	141237	150828	171496	199876	422882	377885	506952	564134
CEBPG_P53567	22591.2	693098					844631	27711.2
CEBPZ_Q03701	157264	104830	87094		196060	131803	146649	176113
CECR2_A0A087WT21	90572	33220.1		22838.6	39228.5	41286.1	33093.6	28463.7
CELF1_G5EA30	1.46658e+06	395623	1238004	1.51312e+06	852424	1.24893e+06	1.61899e+06	1.66807e+06
CEMIP2_Q9UHN6	301894	198293	293908	420049	253115	292662	389341	439742
CENPB_P07199	357614	133560	253293	332601	226539	178412	45920.1	600564
CENPC_Q03188	121834	39074.1	220754	310401	413120	15711	412596	86623
CENPF_P49454	472406	1.37635e+06	590633	568591	870472	1.86075e+06	1.46011e+06	744326
CENPH_A0A0S2Z5T0	1.19163e+06	51984.7	93011.3	1.88195e+06	1.56316e+06	1.22509e+06	180810	1.21848e+06
CENPV_A0A0M3HER2	486684	405545	706038	664138	790818	721036	671496	593298
CENPV_Q7Z7K6	316726	307625	409414	446463	298763	458786	558030	602140
CENTG3_A0A090N7Y0	59920.3	123047	74106.4	102857	60248.7	139870	88573.5	11679434
CEP131_Q9UPN4	69700.9	157508	455154	212395	420401	529000	1.0014e+06	986274
CEP162_Q5TB80	339303		130281	206896	200247	281823	104624
CEP170_A6H8X9	169357	137291	149472	618821	670887	151954	467496	289279
CEP170_H0Y2V6	58045.3		119724		51099.8	116637	84239.2	97312
CEP170B_J3KQR7	82630.8	70449.5	137035	118993	117287	76881.2	197607	112850
CEP27_A0A024R9P0	16900.2	17008.2			18110.2	110384	52426.6	1662.61
CEP41_Q9BYV8	74612.2	81792.4	87590.5	110870	82346	75042.9	57144	105290
CEP55_Q53EZ4	556037	1.33856e+06	214560	848946		4168282	4.03657e+06
CEP63_A0A3B3IT05	19466.2		12297.9		5568.6	51887.2	15715.3	2120.2
CEP76_Q8TAP6	112974	107443	42004.1	102673	101485	125193	115582	101934
CEP78_A0A2R8Y432	100784	83484.5	534312	382473	84228.7	46079.2	48583.9	31275.9
CEP85_Q6P2H3	43531.9	55261.1	48241.6	39771.9	49374.8	56192.9	55359.3	1.66203e+06
CEPT1_A1PL14	396432		259205	169681	213361	305015	494300	281951
CERS2_Q5SZE1	420907	271220	359766	404484	898085	503145	1.25967e+06	336842
CERS6_Q6ZMG9	544790	241150	247802	317632	296866	363838	582250	338958
CERT1_A0A2R8Y5S9	379975	253948	269049	211551	211319	199206	529292	262573
CES1_P23141	108691	94551.3	137887	151286	93134.6	87798.6	132354	133564
CETN2_P41208	184876	205541		183691	316219	109798	220078	336749
CETN3_E5RJF8	462953	2.75403e+06	268580	44170.7	848601	68217.7	4.35942e+06
CFAP20_Q9Y6A4	267124	302372	355259	303816	293357	344626	432668	227772
CFAP298_P57076	60359.4	73591.9	274247	76291	115009	62870.3	80807.9	210735
CFAP36_Q96G28	164840	56261.9			135836	197896	160615
CFAP410_O43822	31171.7	26999.1			53941.5
CFAP99_A0A087WWY8	651374	549785	962883	858569	721888	750554	1.05659e+06	622936
CFDP1_Q9UEE9	144182	144750	112391	189130	243617	304246	349686	170375
CFH_P08603	82061.4	113079	77859.3	80487.2	162242	65850.4	239309	243952
CFL1_P23528	10903199	10641009	10671278	11933194	14175559	12092720	10696523	12422903
CFL2_Q549N0	951678	548307	683652	770096	753173	705567	982528	773814
CGGBP1_Q9UFW8	253092	311337	137658	367841	213747	326765	286372	327748
CGN_B9EK46	475195	480813	394266	391444	355317	493701	635932	560071
CHAF1A_D6W625	163930	102129	160034	213404	267079	233113	101495	176337
CHAF1B_Q13112	231929	203673	162857	185858	155533	132545	134222	133514
CHAMP1_Q96JM3	190897	205904	561351	422844	419311	527404	358753	225945
CHCHD1_Q96BP2	436601	389687	396627	483050	496590	629415	665364	641635
CHCHD10_B5MBW9	174866	26119.5	46989.2	71406.8	92097	97927.2	109103	75480.2
CHCHD2_Q9Y6H1	1.55734e+06	1616842	1.51649e+06	2.01025e+06	1.88525e+06	1.86938e+06	1457672	1.23173e+06
CHCHD3_A4D1N4	537139	564442	649158	700387	495636	433153	656056	677143
CHCHD4_A0A024R2F8	396162	519332	373237	477416	391589	381925	324439	439875
CHCHD5_Q9BSY4	194093	213901	229602	215174	222228	326427	197546	273533
CHCHD6_J3QTA6	51971.9	119492	93653.2	129947	110344	76130.2	89715.9	84987.6
CHCHD8_A0A024R5J6	336823	339185	312783	323810	291119	333052	319357	278460
CHD1_O14646	162228	127476	285849	142391	124922	141789	146139	131049
CHD1L_Q86WJ1	274781	155211	177194	266297	282417	229136	559351	1.64643e+06
CHD2_A0A024RC75	189694	84405.9	180479	123205	242974	163152	213827	247974
CHD4_A0A2R8Y521	465333	426004	428931	470941	511144	447350	388639	527186
CHD7_A0A024R7V7	546316	139219	433624	554872	509476	304924	878277	293002
CHD8_Q9HCK8	397996	91041.9	146168	94787.4	170425	391469	165121	199155
CHDH_A0A024R301	342773	271474	310036	809657	443547	212987	257013	225360
CHEK1_E7EPP6	91276.6	146546	282694	287849	416042	67887.1	132626	649262
CHEK2_O96017	508118	312212	4.63669e+06	1.55739e+06	379572	353427	516346	2.36708e+06
CHERP_J3QK89	263714	362946	235876	283863	303077	247713	304551	297899
CHKA_P35790	261524	127163	64518.5	159350	185866	207238	109987	146832
CHKB_Q9Y259	145896	170726	162856		95956.8	131671	201073	71152.7
CHML_P26374	67037.7	191931	59832.5	520971	575375	93417.4	74082.8	452947
CHMP1A_Q9HD42	456946	423988	552265	435421	408326	343891	374135	719698
CHMP1B_Q7LBR1	1.15402e+06	488343	926136	997693	969453	1.80854e+06	981272	1.71793e+06
CHMP2A_A0A024R4S0	1.042e+06	428016	515175	861693	1.2043e+06	887486	1.44439e+06	481223
CHMP2B_B2RE76	263244	369336	310642	334536	260077	278510	334672	285981
CHMP3_Q9Y3E7	443509	221316	286278	279110	198303	342551	289161	156929
CHMP4A_Q9BY43	461393	238722	336269	216112	356114	294478	374907	360214
CHMP4B_Q9H444	596317	593920	492306	560380	564282	596028	586284	685631
CHMP4C_Q96CF2	242069	161110	353477	257673	253207	224659	130510	188975
CHMP5_Q9NZZ3	704543	855027	986685	817087	894260	810862	799960	1.01236e+06
CHMP6_Q96FZ7	570542	782074	779446	358424	694675	702268	601546	461228
CHMP7_Q8WUX9	127438	254522	245992	196625	155880	211665	138515	322021
CHN1_A0A2X0SFY7	106848		83903.1		73264.2	185979	98517	63126.4
CHORDC1_A0A024R394	658823	365833	649662	566862	515892	638260	780509	649131
CHP_A0A024R9M9	360674	409942	230970	371345	387767	446606	392042	400458
CHP1_Q99653	360674	409942	230970	371345	387767	446606	392042	400458
CHPF2_G5E9W2	9489.89				3051.28	289366		742.476
CHPT1_Q8WUD6	299670	226949	293746	264586	246634	323194	498166	180521
CHRAC1_E5RGS9	473862	454075	423937	468222	555439	467564	373658	378642
CHST13_Q8NET6	348673	192990	235904	101889	366082	258818	322561	176660
CHST14_Q8NCH0	127657	55350.6	75481.7	54063.6	111361	146781	21510.3	110377
CHTF18_A0A0D9SF58	88680.3	76494.4	1.30692e+06	75295.6	73079.1	59207.9	57481.2	2782325
CHTF8_J3KSJ7	1.94149e+06	16247.2	353529	453383	414164	3240349	3.37765e+06	297762
CHTF8_L0R4W3	1.75429e+06	138544	504939	2.20706e+06	1.34546e+06	1.60645e+06	896949	1.46394e+06
CHTM1_A0A2U9EWT9	194093	213901	229602	215174	222228	326427	197546	273533
CHTOP_Q9Y3Y2	894776	630327	872465	1.14018e+06	1.06051e+06	1.06097e+06	836159	888205
CHUK_O15111	75787.7	57317	105007	393471	66087.2	144919	225875	246003
CHURC1_A0A024R6B7	78592.4	75415.6	76633.9	131175	120689	159980	198724
CIAO1_O76071	403885	324231	328938	321810	432745	407764	303789	339727
CIAO2A_Q9H5X1	226010	221633	88318.8	67139.4	112221	204226	208574	226343
CIAO2B_Q9Y3D0	254922	127337	121650	172034	126333	254887	226504	130060
CIAO3_Q9H6Q4	121455	71513.6		35910.3	270320	12454.9	461028
CIAPIN1_Q6FI81	626680	563517	570356	616132	645371	509297	590120	678244
CIB1_Q99828	186467	33733.3	529685	517015	91807.9	343934	356373	723136
CIC_I3L2J0	81633.8	58576.1	41209.3	54135.5	76163.1	145837	107854	944644
CINP_A0A024R6M9	714082	87527.2		15528.3	2478.51
CIP2A_A0A087X211	290833	171136	216544	319088	430933	192866	227526	309799
CIR_A0PJI7		210024	107961	70865.3	240695		590190	230313
CIR1_H3BLY3		210024	107961	70865.3	240695		590190	230313
CIRBP_Q14011	200040	384690	191140	209841	257586	324004	193389	126345
CISD1_Q9NZ45	386254	537252	450585	397172	720022	392114	596321	955453
CISD2_Q8N5K1	670035	694597	726747	956763	1011677	1.01081e+06	988553	1.37437e+06
CISD3_P0C7P0	387286		245633	63148
CIT_O14578	587076	141823	667146	609238	1.10852e+06	813493	875859	1.82418e+06
CIZ1_A0A024R885	165176	71193.1		76968.8	68564.3	104855	82246.5	35852.5
CKAP2_B2RMQ4	72379.6	48881.6	56644.1	86115	74690.5	48972.9	64201.4
CKAP4_A0A024RBH2	2.01489e+06	2152024	1.74476e+06	2.16699e+06	2.44549e+06	2.68245e+06	2944132	2.71592e+06
CKAP5_Q14008	545066	547271	505860	542964	622324	584442	550555	578004
CKB_A0A0S2Z471	193549	146401	246926	471296	290338	246055	322921
CKB_P12277	18012132	15573749	12926029	14654561	16580845	20398678	20201218	14972629
CKMT1A_P12532	363714	258337	344358	234916	285398	342865	372381	553329
CKS1B_P61024	929770	373584	527805	808128	545753	440917	289623	368578
CLASP1_Q7Z460	275559	188997	165047	178707	283920	207347	242132	234802
CLASP2_E7ERI8	152672	185694	161286	165902	180000	206002	187478	301331
CLASP2_J3KR49	264218	98196.4	79886.2	80784.4	122813	108597	132518	112677
CLASRP_A0A0A0MQS2	182938	73200.1	339528	235053	163313	175722	96461.9	400401
CLCC1_A0A024R0G0	192138	331080	260874	430830	315234	258331	239907	279339
CLCN7_P51798	336154	105749	173234	186994		86242.9	381273	141376
CLDN12_P56749				46846.9		7151.64		50922.8
CLDN6_P56747	1244811	714987	790423	796216	860616	984816	801848	680016
CLDND1_A0A0R4J2F2	177754	237596	139568	149767	157444	228425	161392	68869
CLEC16A_Q2KHT3	734157	649598	603669	433082	613603	791955	561728	833699
CLEC3B_E9PHK0	91533.6	2670044	109260	1.94143e+06	137499	1.63952e+06	70568.8
CLGN_O14967	620156	289538	396749	589494	588549	536137	665425	301673
CLIC1_O00299	3.80516e+06	3.73817e+06	2397205	2.90134e+06	3.39598e+06	3.17731e+06	3.76401e+06	3.53422e+06
CLIC4_Q6FIC5	1.17245e+06	849859	781042	847612	924332	810971	1.03693e+06	910240
CLIC5_A0A2R8Y4M1	1.67488e+06	357888	3.66509e+06	284235	3.97782e+06	1649902	4337286	5.76267e+06
CLINT1_A0A0S2Z5H3	431575	469825	430089	412454	519432	475050	478890	425895
CLIP1_J3KP58	364425	234188	521055	366448	303853	394310	257802	452131
CLIP1_P30622	339906	167764	273821	369601	348939			205601
CLIP2_A7E2F7	204287	176732	173332	158195	169574	149670	233383	228351
CLK3_P49761	144594	218652	159624	139970	175881	187038	205040
CLK4_A0A087WX74	86537.5		80112.7	123759		94094.1
CLN5_A0A024R644	231587	347923	165930	290583	86855.1	139478	1.18153e+06	111928
CLN6_A0A024R601	182126	750784	272006	256459	203264	180708	213096	306735
CLNS1A_P54105	636026	576987	357903	976663	430742	648775	523292	326144
CLP1_E9PL17	257167	206941	152294	193635	594703	131903	252435	303291
CLPB_A0A140VK11	359673	290284	287593	437183	398034	226306	273160	305875
clpB_U4VBV5	1.18056e+06	1.58705e+06	760746	931489	1.1291e+06	1.1922e+06	1.8372e+06	1.78732e+06
CLPP_Q16740	197690	207607	185411	204777	243947	671159	630573	322096
CLPTM1_A0A0S2Z3H2	700712	573375	693414	613930	623495	644021	647356	696213
CLPTM1L_G5E9Z2	150586	211916	136884	200648	241461	228195	257565	192040
CLPX_A0A024R5X7	533106	350660	473916	491329	520653	695523	512544	339200
CLRN3_Q8NCR9	133617	76820.3	102251	73288.4	81097.6	277377	112290	81027
CLSTN3_Q9BQT9	593474	107276			992933		144675	368554
CLTA_P09496	2.59193e+06	2.64145e+06	3.01795e+06	2.3776e+06	1.98581e+06	2.39536e+06	2.95457e+06	2611882
CLTB_A0A024R7S3	875550	738722	771714	773392	848058	857015	682469	867494
CLTC_A0A087WVQ6	1.65712e+06	1.61633e+06	1.59777e+06	1.61778e+06	1.50289e+06	1.71028e+06	1.85752e+06	2.04463e+06
CLU_P10909	747312	646124	529403	471674	702582	650986	1.11931e+06	1.16044e+06
CLUH_A0A494C0R8	421866	354724	360195	357288	371595	436150	326558	316263
CLUH_O75153	122723	114904	140153	120891	139756	116889	99977.4	78268.1
CMAS_Q8NFW8	433305	525624	808240	447602	436358	433292	476409	999603
CMBL_Q96DG6	637514	264515	378663	470265	257906	256760	240578	270838
CMC1_Q7Z7K0	1.15414e+06	1.11938e+06	933443	1.11501e+06	917735	1.16636e+06	1.27936e+06	870568
CMC2_Q9NRP2	1.0594e+06	852334	1140157	1.31041e+06	1.32593e+06	962980	1.07212e+06	1700156
CMIP_Q8IY22	114983	97019.9	138296	146637	108899	88525.6	358205	75692.4
CMPK1_P30085	529998	596673	453289	430666	333389	506144	573369	527701
CMSS1_C9J384	2934643	192474	1.79193e+06	1.1716e+06	1.74634e+06	359681	1130110	1.2816e+06
CMTM4_J3QRP2	63289.8	173378	92022		63660.4	70585.9	51055.9
CMTM6_Q9NX76	1.95715e+06	1.56493e+06	1.30268e+06	1.48995e+06	1.07718e+06	2.01339e+06	2.23681e+06	872548
CMTM7_F8WDZ3	42757.5			480133	228719	250310	25763.8	24433.2
CMTM8_Q8IZV2	22979.4						51810.8
CMTR1_Q8N1G2	228408	197053	156744	214231	3.02987e+06	358202	155394	228812
CMTR2_Q8IYT2		229324	106970	511349	211695	629395	541097
CNBP_A0A0S2Z4K2	1.11955e+06	1.73526e+06	1.40128e+06	2.26467e+06	1.20205e+06	1.24905e+06	1.23119e+06	1.02603e+06
CNDP2_Q96KP4	1.05134e+06	986252	906588	1.03364e+06	836995	1.04301e+06	1.03795e+06	785546
CNIH_B2R4P1	231163		106477		175182	56684.8	422101	131595
CNIH1_G3V3B2	231163		106477		175182	56684.8	422101	131595
CNIH4_A6NLH6	161278				174380	187228	368272	248633
CNN2_B2RWM5	1.14233e+06	1.39483e+06	1.38143e+06	1.53664e+06	1.3218e+06	1.33014e+06	1.14891e+06	1.19722e+06
CNN3_E9PDU6		11594.2					9264.97	38166.2
CNN3_Q15417	762710	892979	869763	921153	839603	977678	867699	825356
CNNM3_Q8NE01	283183	77012	258330	79295.4	111104	311300		17700
CNNM4_Q6P4Q7	93318.2	117040	69519.6	192526	152263	110821	190491	396931
CNOT1_A5YKK6	409652	280422	318837	328609	322915	461681	331502	350752
CNOT10_Q9H9A5	654665	184636	380780	223460	475390	769835	768600	496314
CNOT11_Q9UKZ1	559130	274223	517796	263570	545436	271097	358804	331707
CNOT2_A0A024RBD8	260920	235990	309158	326492	284539	319648	274187	452004
CNOT3_A0A024R4R3	673403	287919	380544	487110	916773	743689	744063	503297
CNOT4_A0A024R781	294044	229684	348215	404898	393815	362084	316310	366330
CNOT7_Q9UIV1	152577	122035	165347	145463	117348	279077	155994	200237
CNOT9_Q92600	302330	278698	237525	239899	319972	437242	273536	305039
CNP_A0A024R1T5	585233	559120	744355	549657	508314	781306	605297	692113
CNPY2_Q9Y2B0	1.02386e+06	1.48466e+06	1.08187e+06	1.24992e+06	990536	979730	1.30527e+06	1.51882e+06
CNPY3_Q9BT09	316610	300316	270086	282992	263101	213704	289731	295814
CNPY4_Q8N129	138423	354616	96135.3	132219	265822	108019	150908	87997.5
CNTNAP1_A0A024R1Y9		44184.5				556172	912419
COA3_Q9Y2R0	585147	552015	647861	622626	844293	533374	640294	715852
COA4_Q9NYJ1	336823	339185	312783	323810	291119	333052	319357	278460
COA5_B9A057	64321.9	33498.1	32639.6	121725	111005	55513.7	98304.6	102112
COA6_Q5JTJ3	822034	901875	831425	825719	854122	918272	1.09048e+06	1.28859e+06
COA7_Q96BR5	198814	211796	111672	343444	269731	212218	237139	532146
COASY_Q13057	383911	267920	488464	369506	400277	567046	448956	638121
COBL_H7C1N2	295207	42336.3	29001.8	290662	148857	39816.1	295593	379705
COBLL1_A0A0X1KG75	235249	156177	284053	352239	270939	173407	373203	257511
COCH_A0A2U3TZE7	65362.1	76377.8	27691.7	20849.8	32125.8	40537.9	48645.4	42097.8
COG1_Q8WTW3	1.11794e+06	1.69076e+06	765551	440765	749795	1.11447e+06	1.00122e+06	1.45627e+06
COG2_B1ALW7	234782	240934	336358	1.59023e+06	1.54628e+06	151376	393877	492480
COG3_Q96JB2	107487	114045	107717	110124	170398	117298	127660	100567
COG4_A0A024QZ89	989722	176612	164984	567565	270468	1639013	1.05588e+06	319634
COG5_Q9UP83	368270	197215	369754	264400	366680	252907	420589	138072
COG6_A0A024RDW5	133226	144309	123654	92033.9	113926	248744	196750	362622
COG7_A0A0S2Z652	341038	247365	405061	3699315	251200	69821.1	2.9597e+06	105813
COG8_B4DYU2	316954	214082	125071	235353	520478	682271	384695	473160
COII_Q4GVP5	2.0867e+06	2.44751e+06	1.76377e+06	2.61671e+06	1.80172e+06	2777131	2.39315e+06	2417439
COIL_P38432	430442	134345	313899	178048	475280	231704	246199	338955
COL14A1_Q05707	368930	408626	285473	307941	329172	379539	404107	788610
COL18A1_D3DSM4	430511	307332	288536	266993	407996	405405	406745	256296
COL1A2_A0A384MDU2	241948	126950	59546.8	617551	288563	326192	481323	383202
COL26A1_Q96A83	77450	60960.3	47470.2	22223.5	36350.6	71202.3
COL2A1_P02458	1.55479e+06	1.04686e+06	1.10953e+06	1.12619e+06	1.41849e+06	1.67112e+06	492976	664211
COL2A1_Q2V4X9	3.3512e+06				1.96372e+06	3168299		1.89785e+06
COL4A3BP_A0A024RAJ5	379975	253948	269049	211551	211319	199206	529292	262573
COL5A2_P05997	563465	351710	361309	534018	536706	547077	430187	375865
COL6A1_A0A087X0S5	2590692	2.34373e+06	2.1052e+06	3.54651e+06	2.95302e+06	6293645	3.30756e+06	2605976
COLGALT1_Q8NBJ5	692267	697507	880098	3.59905e+06	520011	1.65645e+06	646994	2.48799e+06
COMMD1_Q8N668	601487	138817	698355	870037	572704	498018	680457	205312
COMMD10_Q9Y6G5	51470.8	57760.5	73480.5	39218.4	99924.5	69920.8	44452.7	70031.4
COMMD2_Q86X83	202362	316822	552007	536960	518234	111556	155411	799176
COMMD3-BMI1_R4GMX3	387128	52938.7	24238000	59915.4	12024756	3140901	12831182	20809486
COMMD4_H3BM91	192994	4462908	268643	279778	631399	422419	253684	305430
COMMD6_Q7Z4G1	111611			53896.7				137576
COMMD7_A0A2R8Y455	127657	127229	191611	466389	168764		164359	212420
COMMD8_Q9NX08	77867	121154	61689.3	31424	24356.7	49747.2	25147.5
COMMD9_Q53FR9	320961	97453	84507.3	238712	96524.7	151142	151234	52704.7
COMP_G3XAP6	49930.6			39018.3	97180.9	62426.4	66277.8
COMT_B8XPJ7	655396	467152	229641	359853	447678	233348	527231	251602
COMTD1_Q86VU5	185387	304310	158592	325300	139314	227460	120965	435847
COPA_P53621	1.08227e+06	1.06409e+06	1.06145e+06	1.04041e+06	978171	1.02584e+06	1.16787e+06	1.35227e+06
COPB1_P53618	1.14511e+06	926863	828948	915161	968753	1.31583e+06	1.01796e+06	1.06386e+06
COPB2_P35606	1.04798e+06	923182	923634	965535	909542	1.11638e+06	1.29182e+06	1.13935e+06
COPE_M0QXB4	714192	513228	595858	528006	588787	650239	875478	880376
COPG1_Q9Y678	686566	685379	679072	645298	700224	705482	951461	838596
COPG2_Q9UBF2	481771	533759	395781	472115	452035	532831	443156	411039
COPRS_Q9NQ92	95355	172065	25107.7	209569	83442.2	54761.1	67942
COPS2_P61201	310096	257762	301117	536887	448099	348578	482813	799786
COPS3_Q9UNS2	347923	372139	334201	537910	398314	376797	368597	330077
COPS4_A0A0S2Z5H7	550622	436794	476423	553447	428425	463752	582693	456107
COPS5_A0A024R7W9	504481	465934	455863	418632	424899	294901	435484	444401
COPS6_E7EM64	255486	186280	238588	247355	288595	387815	345561	282011
COPS7A_Q9UBW8	420078	199558	532183	352367	399818	491149	468476	485524
COPS7B_A0A024R471	324152	433875	210435	323953	409686	401541	307203	380173
COPS8_A0A024R4D1	512771	330687	537763	757132	825948	623162	763130	676645
COPZ1_A0A024RB72	1.06394e+06	1.04326e+06	850726	855835	1.18833e+06	1177984	1.34469e+06	904946
COQ3_Q9NZJ6	208587			78995.1	146629	109857	82339.7	74680.5
COQ5_Q5HYK3	400557	18302.8		64026.1			18907.2	26880.1
COQ6_Q9Y2Z9	163108	60896.8	173183	1.7392e+06	1.02009e+06	171661	233929
COQ8A_Q8NI60	111635	78633.6	119775	86517.7	66315	120629	136554	68218.7
COQ9_H3BNT2	286397	76590.3		635455	393401	25163.3	376304	115966
CORO1A_A0A024R611	12347.5	54057.6	20375.8	101009	68246.3	37883.7	83597	18799.5
CORO1B_A0A024R5K1	2.15339e+06	2.10583e+06	1.89378e+06	2.29052e+06	1.82726e+06	2.37225e+06	2.91055e+06	1.99713e+06
CORO2A_A0A024R150	206574	332521	208492	166705	191936	232178	260549	222316
CORO7-PAM16_A0A0A6YYL4	371805	318264	293524	385386	336038	401173	316017	317193
COTL1_Q14019	741014	533594	532727	640626	727035	518855	515413	585902
COX11_Q9Y6N1	528156	440468	503274	639141	607682	697719	522115	752154
COX15_Q7KZN9	254514	246982	176859	295174	280345	230058	296551	103769
COX17_Q14061	1.15483e+06	1125595	1.17584e+06	1.25604e+06	1.67694e+06	1.20286e+06	1.13733e+06	1.89566e+06
COX19_Q49B96	187417	210503	178419	164317	237074	270909	222488	250893
COX2_A0A097PWR7	2.0867e+06	2.44751e+06	1.76377e+06	2.61671e+06	1.80172e+06	2777131	2.39315e+06	2417439
COX20_Q5RI15	530502	1.04162e+06	521134	729796	1.39111e+06	510289	826260	1.6354e+06
COX4I1_P13073	1685746	1.45111e+06	1.89252e+06	1.56003e+06	2.03114e+06	1.91029e+06	2205300	1.8581e+06
COX4NB_Q53Y03	211862	243175	151529	187631	164274	208953	204484	139493
COX5A_P20674	5341240	3.72643e+06	5.67918e+06	3056259	4188922	3.72478e+06	3.54555e+06	5294873
COX5B_P10606	2.81234e+06	3.02794e+06	2.65837e+06	2433921	3040878	2.70322e+06	2.61773e+06	3.08185e+06
COX6B1_P14854	2425354	2.35393e+06	2.44819e+06	2.74838e+06	2.73239e+06	3.45903e+06	2.18705e+06	1.92629e+06
COX6C_A0A024R9B7	2.0378e+06	1.97174e+06	1.60458e+06	2.0229e+06	1.78698e+06	1.84875e+06	2.18281e+06	2.46456e+06
COX7A2_D6RGV5	1.49104e+06	809041	1.3414e+06	966268	1432468	1.84108e+06	1.81198e+06	1.4249e+06
COX7A2L_O14548	321657	112714	130211	196150	251069	367507	322188	251823
COX7B_A0A3B3IRN8	577787	864378	1159366	720524	495344	796354	805455	644734
COX7C_D6R9Z7	912979	1065925	1.06761e+06	892112	1044295	1.10151e+06	982396	1417740
COX8A_P10176	920831	1.22944e+06	891911	647649	1.23687e+06	1.25492e+06	805751	229024
CP_A5PL27	368782	81170.4	91634.4	73304.1	89551.1	105905	88248.9	65305
CPD_O75976	478771	399626	485903	405639	424991	451847	689184	669692
CPEB4_B7ZLQ8		43664.8	39667	64524.8	175077	90019.8	234301	51046.7
CPM_P14384	160462	238947	200228	352094	264268	206577	303112	458620
CPNE1_Q99829	978541	1.22333e+06	981089	909057	772523	988867	1.17949e+06	1.10376e+06
CPNE2_Q96FN4		78050.2	66053.1		195242		113956	99901.9
CPNE3_A0A024R994	685670	797349	749545	714240	835754	740490	895045	939317
CPOX_P36551	603667	378258	423652	393877	317933	473980	586162	459657
CPPED1_Q9BRF8	301505	288300	322663	349380	192561	294830	225250	117612
CPQ_Q9Y646	6668.27	25002.7		16695.8			27423.1	33722.3
CPS1_A0A024R454	985604	334612	442883	843267	379013	270602	628727	433280
CPSF1_D3DWL9	452863	601696	506352	476627	785474	633179	338038	201420
CPSF2_A0A024R6H0	260254	495156	290700	337992	322404	343086	249835	292084
CPSF3_Q9UKF6	302410	255264	439574	269731	259835	411336	309686	293329
CPSF4_O95639	247878	149735	184003	161911	191235	180507	167630	155540
CPSF6_Q16630	715192	616612	488875	743115	695111	715574	557997	739588
CPSF7_Q8N684	624462	650035	750857	795128	901136	615532	713462	526290
CPT1A_A0A024R5F4	496757	439386	929476	147822	231897	345507	987369	1.96591e+06
CPT2_P23786	289527	295314	255089	260752	253128	286887	342596	336146
CPVL_A0A024RA40	671346	538282	424926	437637	497359	524035	613103	656210
CRADD_B5BU44			254986			59839	887009	756567
CRAT_P43155	264690	247331	218210	312947	223738	310595	780189	881122
CRB3_Q9BUF7	62983.3	88592.9	83601.2	82144.5	63668.3	49829.1	42332.2	70455.1
CRBN_A0A1W2PPJ5	231641	373045	332721	297533	406767	425452	405280	291815
CREB1_P16220	1.17995e+06	1.27133e+06	729767	850161	795563	1.04533e+06	998116	457402
CRELD1_A0A024R2G1	122352	122511	257476	122263	635386	769096	233560	191596
CRELD2_Q6UXH1	410901	383821	358303	508792	418253	453992	444527	496068
CRIP1_P50238	3.84117e+06	3.12922e+06	2.87535e+06	2922707	1.83904e+06	3.3268e+06	3.48731e+06	1.67544e+06
CRIP2_H0YFA4	94989.8	65356.5	86751.1	70021.2	25199.8	110398	119188
CRIPT_Q9P021	237337	153326	252956	257586	318159	484958	237686	385976
CRISP3_J3KPA1		88748.2			119630			9928.22
CRK_A0A0S2Z3Q4	462980	524464	474050	449009	412684	559876	594082	481822
CRKL_P46109	633236	462536	560558	561655	680702	764377	905040	677128
CRLF3_Q8IUI8	197411	203868	118411	140005	104700	114945	126253	207927
crn_Q8IXG0	780137	654032	820990	1.02246e+06	1.09929e+06	858404		898558
CRNKL1_Q9BZJ0	1.43419e+06	1.09519e+06	1.72891e+06	1.24299e+06	2371468	1.20389e+06	928401	726313
CROT_C9J3D7	615008		1.22553e+06	176540	46952.3	1.34792e+06	73649.8	497270
CRSP8_A0A024R8B7	165307	131214	197323	944424	151977	256550	57732.4	77314.6
CRTAP_O75718	361550	648813	490377	566306	385808	433510	413694	553609
CRTC2_Q53ET0	1.86132e+06	69172.5	44916.9	60120.8	69002.6	56943.3	86576.7	146163
CRYAA_E7EWH7	4.00334e+06		5.80359e+06	6537929	5.72651e+06	6636128	12601325	7.18161e+06
CRYAA2_A0A096LPJ9	4.00334e+06		5.80359e+06	6537929	5.72651e+06	6636128	12601325	7.18161e+06
CRYM_I3L2W5	91373		22853		67153.1	87153.5	113123
CRYZ_Q08257	1.03213e+06	1.20746e+06	1.08413e+06	1.14988e+06	1.1221e+06	1.40359e+06	1322417	1.41008e+06
CRYZL1_O95825	877712	275619	455741	694710	192060	138330	199463	167788
CS_A0A024RB75	2.57829e+06	2.13404e+06	2.53391e+06	2.16194e+06	2.92433e+06	2.80766e+06	2859433	3.03419e+06
CSA2_Q9UK43	321963	253867	229218	349691	352675	331520	312828	369348
CSDA_A0A024RAQ1	1.08803e+06	513791	443296	607758	929684	484781	633666	491198
CSDA_A0A024RAV4	800355	1.01348e+06	1.00225e+06	927129	825817	1.02148e+06	915440	827883
CSDE1_A0A024R0E2	769445	580406	628320	878065	828603	800604	575571	545004
CSE1L_P55060	925972	1.09644e+06	948963	921786	866814	996745	821414	1.16497e+06
CSF1_A0A024R0A1		30295.1			34699.4		173603	92993.9
CSK_B2R6Q4	417472	405774	421844	492438	391764	399212	435639	533588
CSMD2_A0A087X0K4	3.26183e+06		1.37922e+06		1.7877e+06		4.53245e+06	3.46234e+06
CSNK1A1_A0A590UJ43	34432.4	53755.8	30271.6	37339.2	43395.4	33294.4	20083.9	18418.1
CSNK1A1_A0A5F9W493	1.43905e+06	374424	1.07433e+06	1.55509e+06	1.48171e+06	1.48693e+06	1.41146e+06	1811137
CSNK1D_H7BYT1	428700	404946	410205	183544	152252	165057	455644	152947
CSNK1E_P49674	108593	218978	208377	136524	169413	166083	147289	144531
CSNK1G2_P78368	2159959	216546	1.36134e+06	183453	2.22538e+06	2.05063e+06	1.46546e+06	1.86428e+06
CSNK2A1_A0A2R8Y5A0	588148	207992	458293	489579	431069	597560	414122	457761
CSNK2A2_P19784	175634	243271	232727	137627	210100	217937	196781	266156
CSNK2B_N0E4C7	597077	467730	475038	571954	501761	551522	488545	469182
CSPG2_A0A024RAL1	407109	185368	233682	267454	257885	207894	201001	324053
CSPP1_Q1MSJ5							82159.8	517182
CSRP1_P21291	790235	610981	606248	940135	996795	666963	492268	2.39988e+06
CSRP2_A0A024RBB5	311443	407356	200784	257369	294692	362577	234169	313346
CST3_P01034	163679	161328	176762	96795.9	224618	189835	219456	253736
CST5_P28325	85055.7	205766	55735.9	30975.1	179754	123816	165033	203028
CSTB_P04080	663853	751377	800681	597680	754967	885630	1.03091e+06	755552
CSTF1_Q05048	181110	234053	250588	350838	212116	193290	257451	186864
CSTF2_B3V096	1.25012e+06	470229	615547	525017	800049	585142	691794	673948
CSTF2T_Q9H0L4	355924	113728	328156	223686	285839	382498	145374	91174
CSTF3_Q12996	790492	347627	712018	768599	682060	957109	845689	965354
CTBP1_Q13363	623561	730000	509714	715763	1.25355e+06	741939	1.42528e+06	474134
CTBS_Q01459	71219.5		9128.52			118763	70472.6	37725
CTCF_A0A2R8YFL0	253662	174606	207553	230854	264076	190230	170754	260035
CTDNEP1_I3L0X6	589653	229046	100037	226304	258185	410099	403964	137732
CTDP1_Q9Y5B0	152413	162964	220813	173202	194822	556661	263294	520460
CTDSP1_A0A024R414	98289.5	49436	84151.8	57198	97437.2		56209.2	13261.5
CTDSPL_H7C2S4	115215	42365.7	27599.4	45116.9	42484.4	84030.9	54805.7
CTDSPL2_A0A024R5Q8	81659.2	49443.8	119037	100414	76295.2	91798.6	61954.4	33860.1
CTGF_Q5M8T4	250571	107029	255170	258713	282882	171115	231877	173929
CTH_P32929	353278	184706	321793	315972	328021	281074	372050	362296
CTNNA1_A0A384MDY0	1.00783e+06	2.82008e+06	3.03504e+06	978022	883127	1.08142e+06	1.11134e+06	4.69334e+06
CTNNA2_P26232	663903	87188.6	54527.7	60989.4	231127	59039.6	418977	277708
CTNNAL1_Q9UBT7	192536	78833.8	119806	45664.1	22530.3	107319	81045.7
CTNNB1_A0A024R2Q3	902763	839435	1091727	863569	589052	854324	959565	1.07017e+06
CTNNBIP1_A0A024R4D7	1.40522e+06	2.14182e+06	2.02965e+06	1.99963e+06	1561803	1.18623e+06	1.57424e+06	1.55268e+06
CTNNBL1_A0A087WUB9	291959	286984	216758	312742	265231	359486	195045	280474
CTNND1_C9JZR2	915668	929158	735941	886876	754350	987917	979402	1.01106e+06
CTNND1_Q96FS1	439360	464233	509571	718422	653209	473106	495792
CTNND2_E7EPC8			28421.1	25268.8
CTPS1_P17812	589911	592596	557184	575764	564415	588763	541184	640889
CTPS2_A0A024RC00	443092	457846	1.13463e+06	861384	939651	452830	572979	393100
CTR9_Q6PD62	193408	263673	285375	232538	172746	231921	247735	352978
CTSA_P10619	705971	1.01211e+06	953301	761752	931945	871038	1.0018e+06	997571
CTSB_A0A024R374	1.95881e+06	1.58783e+06	1.32687e+06	1587773	1.48428e+06	2.01634e+06	2.80977e+06	1.82117e+06
CTSD_A0A1B0GVD5	3280750	3.07039e+06	2.73658e+06	2.71061e+06	3404430	4.02274e+06	3.54476e+06	4.50164e+06
CTSF_A0A024R5G9	169418	53780.8	196139		128748	98615.6	278643	86214.3
CTSH_A0A087X0D5	575267	365112		516048	391423	652280		397966
CTSL_A0A024R276	402250	675468	470440	1.05178e+06	655554	371575	788921	879595
CTSL1_A5PLM9	402250	675468	470440	1.05178e+06	655554	371575	788921	879595
CTSL2_A0A024R141	146623	213445		78954.4	111764	127711		124530
CTSS_P25774	32047.8	52453.8	12755	153571	88839.9	77337.7	456775	1.0524e+06
CTSV_O60911	146623	213445		78954.4	111764	127711		124530
CTSZ_Q9UBR2	593557	813413	606753	344440	420517	585236	566437	1.00011e+06
CTTN_Q14247	1.21861e+06	1.3071e+06	1.11281e+06	1.04958e+06	988029	1167044	1.27317e+06	1.1284e+06
CTTNBP2NL_Q9P2B4	129512	65983.8	93820.3	107501	132921	133206	113085	83971.2
CTU1_Q7Z7A3	85958.6		98498.1	91141.2		91906.2	101072
CTU2_H3BSW6	77664.1	77610.3		110010	77371	133842	744377
CUEDC2_Q9H467	90163.9	94635.6	81613	87530.3	97276.7	104553		119893
CUL1_A0A090N7U0	550719	291675	377411	675552	568977	395345	572972	310174
CUL2_A0A0A0MTN0	203370	400474	221947	232907	216138	227675	210672	230545
CUL3_A0A024R475	433760	335781	387305	437920	521830	383379	502565	1046013
CUL4A_Q13619	647035	180138	410029	479243	833206	254717	299632	571701
CUL4B_K4DI93	309844	375274	221188	237132	342850	281792	291621	371033
CUL5_Q93034	476376	562328	1.01758e+06	1057594	1065261	988305	344120	282642
CUL7_Q14999	91724.1	55593.6	169789	129796	215934	66865.3	314766	235056
CUSTOS_Q96C57	110154	82881	108872	123113	99466.3	109776	252341	94817.3
CUTA_C9IZG4	1.15873e+06	210769	1.17661e+06	452148	533122	649401	621526	2.37407e+06
CUTC_Q9NTM9	258777	110647	144766	96118.2	130591	187741	153237	620165
CUX1_Q13948	711444	276773	570840	525540	550904	346372	757260	425520
CWC15_Q9P013	425395	306863	437364	500844	402861	395155	425653	426446
CWC22_Q9HCG8	358505	373273	754256	541666	678507	401522	567683	1.02448e+06
CWC27_Q6UX04	137456	164099	179601	218401	164466	181570	182847	232614
CWF19L1_A0A0S2Z5E9	677485	139620	241866	440866	125193	917558	332524	440199
CWF19L2_H0YE03	201861		225189	198008	209262	142270	266408	624410
CXADR_P78310	556226	593368	530271	566307	565281	695360	746847	638126
CXCL5_P42830	560788	556838	537001	434459	1.35627e+06	1.84697e+06	1.29503e+06	5.99682e+06
CXNK2_A0A654IBU3	210557	230538	280379	258423	400855	343293	229290	375800
CXorf38_Q8TB03	1.36826e+06	522888	491543	782878	838978	528288	484752	549184
CXorf39_B0QYU2							80994.3
CXorf56_Q9H5V9	260225	89462.9	264174	195671	46685.7	34538.2	33561.6	22716.6
CXXC1_Q9P0U4	221386	60727.9	103064	91692.9	101270	48799.6	438772	70405.3
CYB561D2_A0A024R342	95032.3	100967		92014.4	69604.8	116539	97139.7
CYB5A_P00167	1.09479e+06	905749	1087817	984251	1.01233e+06	1.14978e+06	1.06704e+06	942233
CYB5B_A0A499FJ32	1.11428e+06	928458	1231693	1.40328e+06	1.13115e+06	1.56212e+06	1.73902e+06	2.32737e+06
CYB5B_O43169	1137709	1.87482e+06	943948	1.41638e+06	827951	1.05485e+06	1.09941e+06	984854
CYB5R1_Q9UHQ9	620153	421322	440309	278173	426698	670823	489731	467008
CYB5R2_Q6BCY4	365808	218493	836277	1.48526e+06	1.18804e+06	555308	220236	560021
CYB5R3_A0A024R4X0	525580	461200	460144	426806	361026	1.01067e+06	659893	552368
CYBC1_Q9BQA9	165820	133451	153934	147430	607120	257846	173327	833805
CYC1_P08574	717720	1.06223e+06	847671	1.02697e+06	711324	849590	799774	937488
CYCS_C9JFR7	175294	347697	258885	1.09044e+06	378958	215797	718532	802955
CYFIP1_Q7L576	979320	385583	409016	438047	459185	402049	811246	322574
CYHR1_E9PJD7	69340.8	264785	305999	301042	80902	45258.3	234775	217578
CYP20A1_E9PHG5	211681	242499	232907	243264	274374	396400	296081	265673
CYP27A1_Q02318	321533	360477	294354	248974	284060	252541	466654	511508
CYP2J2_P51589	68449.8	45794.6	45411.4	41825.7	154077	56550.4	720663
CYP2S1_Q96SQ9	1.13903e+06	218280	276083	456828	363360	348304	1.02436e+06	123920
CYP39A1_Q9NYL5	38768.3	58063.9	46726.3		24678.3	17841.4	8129207	13478.2
CYP4F12_Q9HCS2		31376	17231.7	86407.2		10264.5
CYP51A1_A0A0C4DFL7	576691	329886	415777	425645	512531	585442	327677	380338
CYRIB_Q9NUQ9	631502	275011	448639	369520	427849	493104	608934	497064
CYSTM1_Q9H1C7	385689	292474	366616	219640	166517	394647	485893	394605
CYTH1_Q15438	335736	138003	168809	136441	2.06458e+06	20325.9	4431564
CYTH2_A0A0D9SFG6	416534	44729.7	261180	732885	439827	528282	426362	434524
CYTSA_B2RMV2	686948	116802	62889.2	125595	317895	56766.9	114902	72444.7
CZIB_Q9NWV4	357794	329788	288871	282959	298767	330331	355469	320916
D2HGDH_B5MCV2	177451	26845.3	56652.3	448291	14345.9	308861	117788	101964
DAB1_A0A3G6VF52	67291							30004.2
DAB2_A0A024R036	81718	100138	89464.7	89851	149306	94534.1	167025	184482
DAB2IP_A0A3B3ITG3	154406	65041.3	24102.5	67174.9	664465	498939	77162.2	371861
DAD1_F5GXX5	3.32145e+06	3777028	3.10824e+06	3.4525e+06	2.81164e+06	3.66391e+06	4.14873e+06	3.24245e+06
DAG1_A0A024R2W4	521910	704068	632851	572592	514216	362562	431039	350319
DAK_A0A024R529	384648	431566	432422	383270	450181	397152	450845	455871
DAP_P51397	142293	276787	509916	322605	165450	351510	199295	228134
DAP3_P51398	451932	282012	264041	406720	408537	392493	495279	424632
DAPK1_P53355	669564	533310	9143310	207736	226462	365889	843804	520376
DAPK3_O43293	438463	242671	432469		296390	232946	29061.2	1.03433e+06
DARS1_P14868	1.18676e+06	881192	1.06317e+06	1.20182e+06	1.26023e+06	1.09425e+06	1.26764e+06	1.08345e+06
DARS2_Q6PI48	698010	816776	347012	576910	569694	714243	627780	801106
DAXX_A0A024RCS3	84689.4	61287.7	49409.2	228064	80232.6	142550	310660	84894.3
DAZAP1_A0A0S2Z569	1.83549e+06	1.17851e+06	1.04306e+06	733000	742164	494897	456218	1097909
DBI_P07108	7.42687e+06	8983636	7309957	6537039	9667066	7332435	8.30904e+06	12246954
DBN1_A0A2Z6ATB6	1179331	1200668	1.16743e+06	1225935	1.30782e+06	1.28615e+06	988642	1.1864e+06
DBNL_B4DDD6	28677.5	51726.3	38953.3	48217.2		39036.4	42057.2	73605.8
DBNL_Q9UJU6	920561	433083	329393	437802	403861	596519	405506	400301
DBP2_Q5SQH4	568234	379000	414112	594273	435224	6212305	410411	642034
DBR1_Q9UK59	222648	88899.1	105086	130265	89220.5	314734	305899	179412
DBT_P11182	431332	548776	517321	629775	526230	229103	467894	381471
DC2_A0A024RDJ1	913197	1.06238e+06	1.05367e+06	726711	692382	979787	1.34722e+06	1177537
DCAF1_Q9Y4B6	83927	113244	319087	82018.8	104946	82205.9	60598	3.65765e+06
DCAF10_Q5QP82	109653	109557	151040	248258	74549.7	129041	130257	293118
DCAF11_Q8TEB1	55433.9	353132	69164.6	87157.9	73535.9	43385.8	59771.2	697707
DCAF13_A0A087WT20	234907	134293	192341	2180623	345603	408860	284751	449692
DCAF16_Q9NXF7	65563.3	65819.9	56459.8	137685	68933.2	75257.1	244558	54164.3
DCAF4L2_Q8NA75	907838	85703.2	142595	199043	861017	859941	627651	261760
DCAF7_P61962	578806	540024	481260	522340	220136	543030	431383	544830
DCAKD_K7ESP4	484541	255622	473937	398506	268507	7188624	10381320	3.74061e+06
DCBLD2_Q96PD2	2.92707e+06				3391099	5577.79	10366812	7154757
DCC1_A0A024R9J7		54949.9	110692	118308	135307		88508.9
DCD_P81605	166199	329916	853597	313097	232165	352343	176093	193465
DCK_D6RFG8	1.14987e+06	180193	236172	328031	180355	1.11553e+06	173858	522392
DCP1A_A0A0S2Z5K3	83560.2	102166	135198	121246	140144	107507	74979.5	185379
DCP1B_Q8IZD4	253954	136566	106687	97274	1.20368e+06	140156	306391	432040
DCP2_H0Y9T5	360994		148066	97903.8		98855.4		1.27556e+06
DCPS_A0A384MTI8	220333	229122	203242	222723	307770	311035	242049	295509
DCTD_P32321	21759.8	108584	51747.6	25981.8	168805		49985.2	103103
DCTN1_E7EX90	319402	368998	276105	341106	323471	342070	331322	269927
DCTN2_A0A384MDU9	1.08035e+06	602893	812684	790651	831407	884904	875433	767429
DCTN3_O75935	1.00708e+06	1.03133e+06	823795	1.07342e+06	907709	1.04902e+06	1.16196e+06	992157
DCTN4_A0A0S2Z5D4	163781	140546	238390	206233	179297	187444	446012	212306
DCTN5_Q9BTE1	267169	133182	1.0996e+06	160642	158844	206761	178779	1.0457e+06
DCTN6_E5RK00	379979	166655	528465	339975	496976	468904	583360	1.03794e+06
DCTPP1_Q9H773	1.36774e+06	1.58589e+06	414124	410235	376675	462660	494140	377250
DCUN1D1_Q96GG9	542883	240409	431921	385338	379259	320652	494823	683240
DCUN1D3_Q8IWE4	103788	108985	128002	160569	93922.2	102939	121256	128102
DCUN1D4_Q92564	90488.2	121785	67252	86414.5	101229	108474	115818	88515.8
DCUN1D5_A0A024R3A2	229818	1.22566e+06	961933	183858	94921	1.50442e+06	251891	830736
DCXR_A0A384NY14	375858	362918	281960	397891	375618	292409	455472	370438
DDA1_A0A024R7J7	262247	227794	182326	159081	219092	304582	201421	148586
DDAH1_O94760	553414	557052	497531	575694	633188	632291	727947	637799
DDAH2_O95865	1.13317e+06	905290	964170	886123	937764	1.16208e+06	1.1899e+06	932020
DDB1_Q16531	1.08457e+06	1.08766e+06	877792	1.02735e+06	1.01259e+06	1.16284e+06	894184	871466
DDB2_A0A087WYT8	42492.9	85733.3				93944.8
DDC_Q53Y41	433417	387215	393282	332544	275392	401013	309380	325950
DDEFL1_A0A024RAB1	722457	746242	935126	425038	252521	509351	1.00856e+06	608981
DDHD1_A0A087X0H7	200256	85062	76031	49477.7	70450.9	85137.1	117169	50296.6
DDHD2_O94830	176312	106286	111187	171293	226284	241316	243133	122682
DDI2_Q5TDH0	713139	628095	517458	561309	519274	720407	685304	653292
DDOST_A0A024RAD5	971184	1.8502e+06	1.01315e+06	1.23642e+06	1196742	1.2624e+06	1.11571e+06	1.2707e+06
DDRGK1_Q96HY6	368151	467308	376644	467839	371986	341935	360728	453102
DDT_P30046	1.29036e+06	1.34908e+06	1.33759e+06	1852104	1.19174e+06	1.70447e+06	1.73158e+06	1.71111e+06
DDT3_A0A0F7RQT4	229552		111349	210824	347274	189751	389099	352914
DDX1_A3RJH1	868344	714606	777689	735394	873147	932881	1.14095e+06	797031
DDX10_Q13206	254781	254444	171481	201702	321308	319802	342146	430162
DDX17_A0A1W2PQ51	870415	775639	735559	751262	680261	890110	872170	819399
DDX18_Q9NVP1	418618	462947	524998	609044	487909	649982	680251	814581
DDX19B_H3BMQ5	255987		129983	141703	420529	91976.6	272071	290871
DDX20_Q9UHI6	1.75217e+06	293363	199180	1.76341e+06	1.78493e+06	3.59847e+06	2.48809e+06	2.77507e+06
DDX21_Q9NR30	882676	754320	783830	797696	770642	845945	644232	514578
DDX23_A0A024R0Z3	380195	353835	417072	402612	392792	438130	538856	564349
DDX24_G3V529	164525	132313	134792	150673	162565	133335	112538	123216
DDX27_B3GQE6	423703	273694	476809	448894	304622	329235	385090	354046
DDX28_Q9NUL7	200636	97803.2	80212.8	211292	46315.1	426745	223839	266565
DDX31_F8WAJ0	446621	449407	356003	263059	218852	308022	251686	229402
DDX39A_O00148	636893	583885	532336	652921	726551	881813	642503	857594
DDX39B_Q13838	1.41149e+06	1.49038e+06	1.36028e+06	1.42481e+06	1.05557e+06	1.47924e+06	1.47848e+06	1.51559e+06
DDX3X_A0A0D9SF53	2.85235e+06	1.49465e+06	2300454	2.58898e+06	1.25382e+06	2.61132e+06	1.46141e+06	2803777
DDX41_Q9UJV9	291142	137003	174433	128413	267730	433252	166662	203027
DDX42_Q86XP3	432364	422317	393924	397448	525802	501929	402215	412046
DDX43_Q9NXZ2	74606	4074.3	9940.08	339286	1.60629e+06	28606.3	81627.3
DDX46_A0A0C4DG89	1074930	568723	943182	596022	670546	809092	628864	1104544
DDX46_Q7L014	243450		36051.4	58551.8	129656	57118.9	158606
DDX47_Q9H0S4	257023	310589	334324	291258	240396	327970	290200	246939
DDX48_A0A024R8W0	1.25789e+06	1049731	1.0786e+06	1097912	1127714	1.19336e+06	1.08549e+06	1.08051e+06
DDX49_Q9Y6V7	222909	246093	731262	926304	64207.9	53734	270687	143636
DDX5_P17844	2.05111e+06	1.24221e+06	1.68209e+06	1.63245e+06	1.61432e+06	2.22182e+06	1.39504e+06	1.46061e+06
DDX50_Q9BQ39	504168	431323	388529	539860	922506	990509	777954	617382
DDX51_F1T0L5	266804	221790	830129	388557	100818	133355	100664	758270
DDX52_Q9Y2R4	197666	99867.1	187820	178446	176986	283270	212222	159702
DDX54_Q8TDD1	369964	410937	402150	403820	614039	413387	388205	282404
DDX55_A0A024RBS0	1.1207e+06	589265	342962	386480	309994	206527	1066043	686209
DDX56_Q9NY93	394510	297859	269666	350970	234657	234204	179959	251993
DDX58_O95786	39528.5	40618.7	2451.55	28718.7	27343.8	286206	29577.5	154109
DDX5-ETV4 fusion_C1IK54		37030.4		46380	55356.6		10789.4
DDX6_P26196	492653	349972	420534	429308	541609	488479	458565	424737
DECR1_A0A024R9D7	2.64464e+06	831321	787022	2.25132e+06	1.65067e+06	883033	2.07815e+06	955787
DECR2_Q9NUI1	242934	278323	811046	297891	358150	731953	326230	1.75533e+06
DEGS1_A0A024R3P1	505675	15668	17624.6			132671	62908.5	35158.5
DEK_H0Y993	1289293	979070	1.73123e+06	1.32768e+06	896963	1.4269e+06	1.10757e+06	1.51802e+06
DENND10_A0A3B3IRE4	135337	96832.6	138879	120321	144624	228369	195927	244223
DENND10P1_Q6NSW5	199553	341483	47477.8	423393	399841	336985	386921	507329
DENND1A_Q8TEH3	303155	137169	186650	363697	65947.2	123570	134641	183469
DENND4A_A0A0U1RR27	221823	335560	202007	216289	148284	39437.6	116482	100823
DENND4C_Q5VZ89	624399	312071	51118.5	60615	414214	83929.4	222944	477734
DENR_A0A024RBR3	519171	623316	541548	549396	600560	528451	735902	745004
DERA_Q9Y315	783692	122141	2.52845e+06	3.15032e+06	2425592	2.41307e+06	3.09173e+06	3.54486e+06
DERL1_A0A024R9G3	669171	288426	345484	734946	455214	428824	622414	196065
DERL2_Q9GZP9	587657	280093	327779	339919	425612	455166	301721	237626
derp12_Q8TE01		137405		86017.5			186077	408066
DERPC_P0CG12	1.75429e+06	138544	504939	2.20706e+06	1.34546e+06	1.60645e+06	896949	1.46394e+06
DESI1_Q6ICB0	176992	124600	150929	311065	252028	263611	190648	261497
DFFA_A0A024R4H5	937370	527730	353860	450585	567262	806218	550945	682155
DFFA_O00273	538880	363267	376117	433082	525253	185874	451612	537022
DFNA5_A0A024RA58	278006	208990	138393	245044	349546	198674	659212	509088
DGAT1_O75907	195259	160246	182605	171960	212809	175536	184076	181247
DGCR8_Q8WYQ5	61915.1	73258.5	3.38643e+06	68756.1	73260.8	69071.6	82785.3	322823
DGUOK_E5KSL5	1.4519e+06	1288025	2.39025e+06	1.27197e+06	1.15883e+06	1.45365e+06	997999	1.31795e+06
DHCR24_A0A0A0MTI1	1.55967e+06	2.77158e+06	2.13854e+06	2.3746e+06	2.56962e+06	2.80605e+06	2.58659e+06	2470066
DHCR7_A0A024R5F7	1.26679e+06	1526347	1140635	1.23555e+06	1.24351e+06	1.59382e+06	2.19491e+06	2.10371e+06
DHDDS_Q86SQ9	110951	79868.3	57281.6	42832.4	141403			336504
DHFR_P00374	573675	262594	430722	508589	591801	496562	343988	185240
DHODH_Q02127	318765	247059	319138	295948	331044	267366	382480	362385
DHPS_A0A024R7D0	192742	189910	73751.1	94534.9	105756	99575.1	185922	219744
DHRS1_Q96LJ7	232059	266744	206398	245286	313582	276109	228590	311878
DHRS11_Q6UWP2	264209	193163	116487	197677	220614	235864	374305	144375
DHRS13_Q6UX07	8322.5		27331.6	24957.5	196485	21943.4	49518.1	21550.4
DHRS3_O75911	273897	405560	5523.12	81938.6	32490.5	157408	361493	306450
DHRS4_Q9BTZ2	510296	246327	219609	2.78196e+06	1.32015e+06	450323	2.72039e+06	967164
DHRS7_Q9Y394	477644	333006	397951	240238	457020	490413	656735	547882
DHRS7B_A0A0C4DGQ8	210528	167823	226599	310326	289634	196193	228954	142263
DHTKD1_Q96HY7	346658	245472	315716	307046	454242	97863.7	704931	69660.7
DHX15_O43143	1251632	1.13795e+06	1.26987e+06	1.47585e+06	1.23524e+06	1.49291e+06	1.33523e+06	1.24697e+06
DHX16_O60231	568234	379000	414112	594273	435224	6212305	410411	642034
DHX29_A0A087WYN9	157354	162960	123819	169094	1.58106e+06	181437	117521	1.54026e+06
DHX30_Q7L2E3	340572	428576	416656	428172	756309	428317	981581	392351
DHX33_Q9H6R0	155235	124116	146448	166580	141348	606702	196172	512280
DHX34_Q14147	98845.2				20765.7	42869.1	44085.2
DHX36_Q9H2U1	160428	130709	174386	103341	157988	109499	110058	263320
DHX37_Q8IY37	144320	137606	132528	163544	164367	147741	195230	142282
DHX38_Q92620	709444	301803	573178	436731	611154	400964	269130	917886
DHX40_Q8IX18	2767255	2056558	558308	465834	644436	2.60394e+06	423794	309376
DHX57_Q6P158	8178903	89891.5	55344.3	6.58085e+06	7912261	7501845	10083680	13331846
DHX8_F5H658	332612	108401	193615	253014	267292	584422	256322	757940
DHX9_Q08211	1566926	1.63248e+06	1.76821e+06	2113714	1.91456e+06	1.46829e+06	1.81233e+06	1.7533e+06
DIABLO_A0A0S2Z5U7	431897	485512	608877	658766	630509	695304	639109	675922
DIAPH1_A0A0G2JH68	1080885	1.01059e+06	916600	1.0193e+06	990203	1.03777e+06	1073444	1.16604e+06
DICER1_Q9UPY3	80835.3	33317		96107.4	23340.2	192950	481031
DIDO1_Q9BTC0	182422	69279.4	259275	230422	238182	156513	105863	229927
DIEXF_Q68CQ4	134022	135822	284594	57145.8		367697	357928	123332
DIMT1_Q9UNQ2	426977	168078	534693	687069	597372	197649	450728	557145
DIP2A_A0A494C143	434042	59926.1	168544	314883	257843		276570	141351
DIP2B_Q9P265	409104	188511	340978	425845	284048	235579	461478	235823
DIPK1B_Q5VUD6	490439	440799	516068	416364	586400	84224.6	451682	499421
DIPK2A_Q8NDZ4	693904	81339.2	340316	1.52529e+06	108611	25232	675980	108453
DIRAS2_A0A1B0GVC3	338716	580180	554259	396864	611876	997161	617882	1047819
DIS3_Q9Y2L1	746757	620736	663883	685820	775081	761634	681041	688742
DIS3L_Q8TF46	178509	243923		64857.9	54653.5	141965	376293	489498
DIS3L2_Q8IYB7	29410.7	98861.7	29402	32052.8	73832.4	98867.2	81378.2	41659.3
DKC1_O60832	576438	520466	449897	628804	463326	469569	454217	470691
DKFZp434B079_Q5JPB0	64132	8374.83	15015.2	59591.4	17620.5	19417.5	25498.6	1.12125e+06
DKFZp434F0116_Q9H0J7	90274.4	49841.8	46725.8		57380.5			32551.4
DKFZp434K213_Q659F1	121002	61120.9	98907.9	56590.5	154001	157938	51074.2	37612.2
DKFZp434P202_Q659D0	121002	61120.9	98907.9	56590.5	154001	157938	51074.2	37612.2
DKFZp451C205_Q8N3S0	20136.8	13198.7	19876.1	539074	13358.5	690795		626488
DKFZp547A0616_Q5JQ44	253648	239275	268718	442327	244717	315715	302933	229129
DKFZp547C195_A0A024R3D4	122843	136995	212517	408065	212412	688301	613882	294375
DKFZp547I0910_Q659A9			66655.4		223332		135336	83783.1
DKFZp564A063_Q9Y3T1	119733		110427	130711	42930		43094.1	82090.6
DKFZp564M2178_Q9NT61	73038.3	48157.5	57851.6	52837.6	66427.7		44658.5	383000
DKFZp566E044_Q9NSW6	234320	197368	178241	391061	329641	329687	217329	351617
DKFZp566I1346_Q659E4	569823	258889	221134	268870		122911	199999	784191
DKFZp666C163_Q658U6	162863	33939.9	121764			280432
DKFZp666D023_Q658U3			24153.2		89126.8			68575
DKFZp666G145_Q658N3	480814	269616	567182	574822	736185	445837	542303	671736
DKFZp666I134_Q658S9	1377144	1.54238e+06	1.64881e+06	1307766	1301917	1.5609e+06	1.53503e+06	2.06824e+06
DKFZp666L2010_Q658W7			66655.4		223332		135336	83783.1
DKFZp667H197_Q69YJ7	501486	589142	496355	547894	596863	595261	516813	581541
DKFZp667K0918_Q69YR0	210677	109348	113869	138215	561195	115981	95524.1	122802
DKFZp667O1614_Q5JPC1	233763		232074	11191.6	423953	18126.2
DKFZp667O202_Q5JPE4	846706	683324	864219	891545	1.01919e+06	895160	814134	759861
DKFZp686B0215_Q5HYI4	144276	85590.8	68903.9	126463	87653.5	192638	175676	156764
DKFZp686C0249_Q5HYM3	2450596	3.08518e+06	3.67812e+06	3.29225e+06	6584910	3.20276e+06	2.6145e+06	3147500
DKFZp686C06176_Q7Z3R7	169081	79037.6	209920	128096	77130.2	555239	151879	123865
DKFZp686C11235_Q6MZV7	602283	289444	159070	762426	368434	258258	29291.4	302289
DKFZp686C21148_Q6MZM3	285342	239424	239692	285131	201442	214842	438989	183493
DKFZp686C2268_Q68DT8	436952	575078	335833	318635	697058	553604	402494	557226
DKFZp686D10173_Q7Z3R8	2.30297e+06	154711	2.41687e+06	2.16224e+06	1546041	1.85601e+06	1567049	2.56178e+06
DKFZp686E1893_Q5HYL4	190689	109796	123292	92410.7	142126	127841	126281	162360
DKFZp686E1899_Q5HYL6	352211	333788	312255	410660	443803	368832	375515	431893
DKFZp686E2459_Q7Z3D7	428949	334093	640036	557511	642008	438412	651502	320941
DKFZp686G11190_Q6MZQ6	602283	289444	159070	762426	368434	258258	29291.4	302289
DKFZp686G12235_Q63HL5	119101	127103	103005	103901	57627	124582	206305	180638
DKFZp686H0575_Q6MZZ4	101091	44418	149154	124273	84395.1	118725	79461.5	148831
DKFZp686H20196_Q6N097	602283	289444	159070	762426	368434	258258	29291.4	302289
DKFZp686I15196_Q6N096	602283	289444	159070	762426	368434	258258	29291.4	302289
DKFZp686J1286_Q7Z3E9	100154	88912.2	33076.8	48759.7	39551.9	30892.1	34925.7	981482
DKFZp686K03196_Q6N095	602283	289444	159070	762426	368434	258258	29291.4	302289
DKFZp686K101_Q5HYD7	529827	125860	96896.2	174618	263674	761455	173993	213932
DKFZp686L0872_Q7Z345	99903.3	46318.5		17939.7	66852	66434.4	43179.5	38077.3
DKFZp686L1159_Q5U0Q1	1.09401e+06	696724	1.01892e+06	787645	896371	1.09213e+06	764842	887466
DKFZp686L20222_Q5H9N4	1.63418e+06	1.26145e+06	1.37132e+06	1.53723e+06	1.40235e+06	1.61027e+06	1.08887e+06	1.14475e+06
DKFZp686N02209_Q7Z351	602283	289444	159070	762426	368434	258258	29291.4	302289
DKFZp686O01196_Q6N094	602283	289444	159070	762426	368434	258258	29291.4	302289
DKFZp686O15119_Q68D38	398337	767921	487005	1.00577e+06	285135	337909	511023	224678
DKFZp686O1553_Q5HYM1	167442	93390.7	88593.9	122573	167607	221343	108749	105535
DKFZp686O2396_Q4FZ45	192443	195172	223170	220185	187497	233095	161620	337106
DKFZp686P11128_Q5U0D2	396005	577230	876377	1.28677e+06	1.51794e+06	1.84144e+06	2.04758e+06	2.05669e+06
DKFZp686P15220_Q6N089	602283	289444	159070	762426	368434	258258	29291.4	302289
DKFZp686P18130_Q7KZA3	721159	262060	345959	297918	278752	337062	292020	403830
DKFZp686P18250_Q63HM4	384572	500979	481807	377134	440947	511485	575076	535070
DKFZp761E1322_Q69YG1	1.86568e+06	2.4027e+06	2.07386e+06	2.64541e+06	2.81508e+06	2.27203e+06	2.33783e+06	2962475
DKFZp762B153_Q658J6	483379	460938	530867	494324	693649	1.05276e+06	848663	496450
DKFZp762L015_Q658J0	284162	244522	223085	218254	221994	342661	390466	314834
DKFZp779L0468_Q68DQ4	548832	462599	420920	491698	506171	545127	406897	398131
DKFZp781D2217_Q68DE0		48726.5		80241		49271.7	133781
DKFZp781F1414_Q68DN3	182310	67126.1	158557	133924	69319.4	137937	192259	76458.5
DKFZp781G125_Q68CP7	81253.2	59441.3				100132	125658
DKFZp781N0293_Q5H9Q5					34343	42037		81399.1
DKFZp781O1323_Q68DB7	256434	224985	396475	244965	435094	317228	315984	318469
DKK1_I1W660	472624	582364	189938	473877	161553	360618	671511	941471
DLAT_A0A024R3D8	1.20471e+06	910544	774463	981734	874237	1.01515e+06	1.18367e+06	969353
DLD_A0A024R713	1.47591e+06	1.64287e+06	1.37922e+06	1558091	1.4482e+06	1.51097e+06	1.57106e+06	1.65666e+06
DLG1_A0A0C4DFT3	23463.6	42958	34465.8	33446.3	19434.3		24943.6	27010.3
DLG1_Q12959	242705	319683	222372	2.25378e+06	1.66937e+06	248328	2.05921e+06	252307
DLGAP4_A0A0B4J2C2	110852	267702	179746	265683	118508	168761	223719	156636
DLGAP5_Q15398	275667	194309	253702	359971	244399	212216	106155	573076
DLST_A0A024R6C9	669218	782849	789640	772021	628894	891434	931843	769209
DMAC1_Q96GE9	274732	283741	184610	634840	361342	261494	759458	270797
DMAC2_Q9NW81	246983	147723	311063	192227	405103	245470	199028	108202
DMAC2L_A0A5K1VW60	129239		59747.9	157865		96194.2
DMAC2L_G3V467			49815.6	43325.9	224092			4567554
DMAP1_Q9NPF5	199454	583274	168377	593674	376621	211043	268037	331119
DMD_A0A0S2Z3B5	285953	192722	243522	190828	226388	316079	230646	151358
DMTN_Q08495	182394	63816.9	83738.5	67226.4	82140.5	98190	838309	321125
DMXL1_B2RWN7	282112	146005	286803	155386	107174	1.05591e+06	334605	302885
DMXL2_A0A024R5V2	92757.6	63951.6	62368.3	272230	69187	42946.3	121922	46531.3
DNAAF2_Q9NVR5		6802.04
DNAAF5_Q86Y56	164275	123545	191532	159528	122388	144402	136719	91098.1
DNAJA1_P31689	1.11789e+06	1.28521e+06	890674	981169	1.18208e+06	2894601	1.12974e+06	1.00636e+06
DNAJA2_A0A024R6S1	2293780	1.02247e+06	1.08495e+06	2.62321e+06	2.32789e+06	4.87044e+06	2.85825e+06	1.128e+06
DNAJA3_Q53G26	448755	359587	272494	920208	877970	478590	438494	368273
DNAJB1_P25685	757525	729585	696685	707995	727006	752367	951709	1.06556e+06
DNAJB11_Q9UBS4	774198	809134	857724	872658	967309	1.08543e+06	1.12333e+06	1.11672e+06
DNAJB12_J3KPS0	126415	199553	152211	239082	291908	354927	228384	84442.7
DNAJB14_Q8TBM8	183665	99347.4	132369	154994	101751	232969	160344	254556
DNAJB2_C9JXB9	74924.1	189227	86567.6	95286	93518.6	132221	100112	68306
DNAJB4_Q9UDY4	157045	507828	80438.4	119076	127222	121842	186466	79148.9
DNAJB6_O75190	259101	183573	281125	268259	235938	272250	240432	336584
DNAJB9_Q6FIF1		13316.9	135396	63846.3		193624		162076
DNAJC1_Q96KC8	188363	427654	512974	111550	194154	218090	227542	862038
DNAJC10_Q8IXB1	221838	539735	201060	233920	262573	305071	372865	241975
DNAJC11_Q9NVH1	900806	960539	533779	535594	617592	701497	552056	737093
DNAJC13_O75165	201524	192440	198574	240008	196102	269540	223274	257782
DNAJC16_Q9Y2G8	2.76151e+06	152383	133541	211315	149369	2291605	221096	160344
DNAJC17_Q9NVM6	177045	120706	79642.6	122160	548891	252395	255888	159566
DNAJC19_A0A0S2Z5X1	313977	221963	228105	258376	329253	157752	369048	328186
DNAJC2_Q99543	459756	535864	384888	530453	350947	534379	368301	324398
DNAJC21_Q5F1R6	163233	170981	143773	149616	215620	499269	170364	450174
DNAJC25_Q9H1X3		49696.6	46096.6	77064.2	20169.5	147764
DNAJC3_A8KA82	246105	224085	204960	184026	230319	367941	214904	317570
DNAJC5_Q9H3Z4	1.08798e+06	2.38571e+06	556339	104971	144646	131288	94603.8	1.93642e+06
DNAJC7_Q99615	441801	464962	478542	633210	708372	446513	526618	352647
DNAJC8_O75937	551952	485387	461138	472195	469458	476228	428212	499276
DNAJC9_Q8WXX5	623464	394681	507178	426392	573160	512022	501855	522040
DNAL1_G3V389			2.89104e+06					4.40859e+06
DNAPTP6_A0A024R3V0	667292	522380	541951	531726	593436	522662	641742	744851
DNASE2_A0A024R7F4	248335	240153	251635	258518	219388	308599	473523	364178
DNCL1_Q6FGH9	1.26424e+06	993757	1.00996e+06	1.02859e+06	1.19569e+06	1315756	1.30789e+06	1.34101e+06
DNLZ_Q5SXM8	121323	38913.5	54293.8		74198.9	82916	79895.6	69908.7
DNM1_A0A0D9SFE4	174626	232893	242006	129752	122068	128383	131342	362437
DNM1L_D3DUW7	313741	324032	368799	389422	338525	359018	430628	257080
DNM1L_O00429	326930	353957	328941	343418	301562	319895	366145	347620
DNM2_P50570	631467	460625	847836	969713	681676	946172	721192	918068
DNMBP_A0A2X0U4N6	97186.8	72096	86457.4	148676	611056	102415	85989.3	64209.1
DNMT1_A0A024R7E3	343173	201317	285477	264161	281533	267955	277556	128435
DNMT2_Q6ICS7		51872.9
DNMT3A_A0A0C4DG02	599512	224132	584819	168978	131374	191553	29726.1	129075
DNMT3A_F8WE91	86422.1	175790	61986.3	122956	130934	135678
DNMT3B_A0A2Z2CIT2	37679	53874.7		31565.2	44829.3	20802.4	48471.3	167264
DNPEP_Q53SB6	2.52854e+06	600570	2.05782e+06	576888	2.58361e+06	2.45996e+06	3.12002e+06	771640
DNPH1_H0Y8X4	330560	314410	180365	565972	690813	568128	441274	143871
DNTTIP2_Q5QJE6	135191	180211	136303	139010	217691	172094	111010	185886
DOC-1R_Q6IAV4	503349	550411	87679.1	537388	435198	404892	396144	335885
DOCK1_A0A2X0U2H5	121277	62367.4	207671	251886	236884	327172	191043	183378
DOCK3_A0A2X0SFH6	302761	486551		163976	265963	235445	442598	344892
DOCK4_A0A2X0SFR8	118453	76355.5	66396.9	341346	302898	124229	228933	69048
DOCK5_A0A2X0SFZ7	198541	43391.1	518614	46540.7	99138.2	184334	393948	471785
DOCK6_A0A2X0TVX1	189460	77644.6	68446	90826.3	94260.1	256176	28465	6.48826e+06
DOCK7_Q96N67	253022	148267	329424	282333	294236	418871	293501	261488
DOHH_Q9BU89	172781	92503.1	199929	182383	140015	266126	152723	90888.5
DOK1_Q99704		42043.2		26334.4
DOLPP1_A0A024R8B5	1.11971e+06	824589	285533	923348	646906	862733	757864	775310
DPAGT1_A0A024R3H8	235933	291952	630679	211516	133720	247888	191182	110862
DPCD_Q9BVM2	92897.6	162240	98868.1	61700.4	77762.2	118112	151909	71684.7
DPF2_A0A024R582	2793347	196690	859433	415088	2.14862e+06	1.22371e+06	5.52611e+06	2.91224e+06
DPH1_I3L1H5	69158.8	98401.3	98462.8	86496.1	91100.4	145547	262415
DPH2_Q9BQC3	198524	144878	146413	254977	41154.6	239099	37008.4	74770.1
DPH3_Q96FX2	572080	237860	277249	301011	563911	329206	374099	346004
DPH5_Q9H2P9	4351272	271907	1.05793e+06	5916212	4.66446e+06	294331	4.06339e+06	5160791
DPM1_A0A0S2Z4Y5	655716	614696	454754	619242	377402	507493	641670	499201
DPM3_Q3SX58	633940	826173	508251	659048	560560	563503	623856	505894
DPP3_Q9NY33	3.24219e+06	3.16172e+06	3119004	3.42423e+06	2.89097e+06	3.57101e+06	2.55391e+06	2.78498e+06
DPP4_P27487	1.37451e+06	1.15315e+06	1.19408e+06	1.38289e+06	1.34494e+06	1.33992e+06	1.17899e+06	1.23417e+06
DPP7_Q9UHL4	545508	344424	165082	458407	133904	152690	631674	2522928
DPP8_A0A024R5Z6	106205	109318	221972	661549	194673	119323	184485	165160
DPP9_Q86TI2	317547	241955	338186	206034	340565	379128	310642	312654
DPY19L1_A0A1B0GW05	204232	173310	87438.5	261309	101920	303429	258443	156334
DPY19L3_K7ELH8	62962.2	95023	55082.8	732188		50495.8		66285.1
DPY19L4_A0A024R9F2	249684	181815	188488	217958		285176	10228707	135171
DPY30_Q9C005	1830119	1.84625e+06	1911080	2121779	985466	1.77094e+06	2.22289e+06	1695062
DPYD_Q12882	642948	38080	147835	81409	69244.6	275850	256253	111023
DPYSL2_A0A1C7CYX9	1.49941e+06	1.66999e+06	1.62812e+06	1.635e+06	1.72628e+06	1.88509e+06	2.02243e+06	1.92534e+06
DPYSL3_Q14195	8525588	3.8605e+06	111109	5.17372e+06	5058867	5.81653e+06	2470861	247890
DPYSL4_D3DRG7	2.60937e+06	3.51327e+06	2.88067e+06	3176906	3952431	3.11589e+06	3150696	3.68464e+06
DPYSL5_Q53SW3	549971776	438362528	482560704	546197248	373152800	454732288	479570208	362379104
DR1_Q01658	480814	269616	567182	574822	736185	445837	542303	671736
DRAP1_C9JCC6	236503	167828	163461	112160	223272	170012	129086	135756
DRG1_Q9Y295	536999	348614	376961	415862	425372	684430	501084	477942
DRG2_P55039	907877	611179	629157	736129	655421	423088	722898	850150
DRIP4_Q4W4Y1	1.30926e+06	1.13292e+06	1.19511e+06	1.23881e+06	1.30809e+06	1340888	1.46116e+06	1.37353e+06
DROSHA_Q9NRR4	683132	148473	1.88148e+06	272562	558817		1.59975e+06	216538
DSC2_A0A3B3ISU0	384572	500979	481807	377134	440947	511485	575076	535070
DSCC1_Q9BVC3		54949.9	110692	118308	135307		88508.9
DSCR1L2_A0A024RAH2	95913.8			101477
DSEL_Q8IZU8	127237		155931	144625	166832	766746	339450	203008
DSG2_Q14126	344446	431109	381214	359882	361715	503656	355882	800204
DSG3_A0A024RC30	737637	577122	473558	248492	1.12542e+06	847048	1.21423e+06	1.26096e+06
DSN1_Q5JW53	46275.9	39747.8		61554		47590
DSP_P15924	465076	490167	415266	444151	480804	533130	486102	468398
DST_E9PHM6	1.00716e+06	388886	1.30365e+06	1.51097e+06	1536787	1.47181e+06	1.76911e+06	2.05897e+06
DSTN_P60981	1.51075e+06	1.22893e+06	1.31381e+06	1266681	1.04556e+06	1.23734e+06	1457206	1.24579e+06
DTD1_Q496C9	435105	439229	557295	561871	395012	760888	435174	361566
DTD2_Q96FN9	116063	97631.3	75347.1	48207.3	116831	120039	152313	126581
DTGCU2_Q54A15	223299	93749.6	134832	329779	139156	218817	344486	599566
DTNA_A0A024RC32	42260.1		80016.9	82120.6	79481.3	109124
DTX2_Q6P2H0	24062.7	25926.2		67950	78745.9	41518.8	721950	43011.8
DTX3L_Q8TDB6	128186	164670	116678	358674	360512	461065	362819	266833
DTYMK_P23919	753938	597054	726813	605409	754005	873431	844592	956832
DUS2_Q9NX74	96776.5	84097.7	94823.7	123415	98122.6	82323.5	119249	106615
DUS2L_A0A024R6Z7	96776.5	84097.7	94823.7	123415	98122.6	82323.5	119249	106615
DUS3L_Q96G46	500834	309946	164433	173425	165154	142189	89279.1	244040
DUSP11_O75319	101262				63045.1		68127
DUSP12_Q9UNI6	98126.6	181202	28416	132811	70438.3	249471	80931.2	178457
DUSP3_P51452	385723	684649	357003	430636	259800	676253	728959	595192
DUSP6_A0A024RBC1	152566		7241.51	45339.4	91186.1	38925.8	91859.5	98655.2
DUSP9_Q6P9C2	1.14785e+06	245888	311558	881278	1.0102e+06	331534	1.08036e+06	180660
DUT_H0YNJ9	140442	467264	170679	243464	324337	220890	197921	277623
DUT_P33316	715423	550912	539893	788397	594969	621667	636712	485425
DVL1_O14640		69232.4	75839.9		433110	43364.2	1803692
DVL1P1_P54792		69232.4	75839.9		433110	43364.2	1803692
DVL2_O14641	236001	249223	316398	322401	861108	319480	595643	514405
DYNC1H1_Q14204	1.01101e+06	936951	1054115	893004	952165	1.01022e+06	987507	975045
DYNC1I2_E7EQL5	651280	1.0081e+06	755954	965125	1.05191e+06	778756	882967	1.09716e+06
DYNC1LI1_Q9Y6G9	975056	719208	799980	1.026e+06	1.00943e+06	986091	890023	869152
DYNC1LI2_A0A024R6Z0	259292	345533	315777	1.65613e+06	365826	410094	396717	400409
DYNLL1_P63167	1.26424e+06	993757	1.00996e+06	1.02859e+06	1.19569e+06	1315756	1.30789e+06	1.34101e+06
DYNLL2_Q96FJ2	1.05967e+06	1.06013e+06	898028	778400	1.06537e+06	1.15164e+06	897662	748116
DYNLRB1_Q9NP97	1.98367e+06	1.0903e+06	1.3479e+06	1.40157e+06	1.62555e+06	2.12573e+06	1.15749e+06	1.58716e+06
DYNLT1_P63172	225424	376382	243524	249446	226970	313873	299977	225714
DYR_B0YJ76	573675	262594	430722	508589	591801	496562	343988	185240
DYRK1A_A0A2R8Y6I6	135584	411471	176795	225761	156297		183236
EAF1_Q96JC9	31741	380403	125149	127326	168022		110248	158988
EAPP_Q56P03		200634	202549	206071	661236	24323.1	342431	231423
EARS2_Q5JPH6	905077	732949	468834	662518	1.75079e+06	1417931	2011041	2.04162e+06
EBNA1BP2_H7C2Q8	1.06026e+06	802389	793805	880475	822901	1.02677e+06	975222	733520
EBP_A0A024QYX0	845304	744943	722615	614332	521956	809180	981308	741618
ECD_C9J316	2.27449e+06	2463264	844398	394503	1.10714e+06	952863	1.14084e+06	1.40668e+06
ECE1_A0A024RAB2	693428	689881	963271	83528.8	943229	165928	574032	725675
ECH1_Q13011	971932	1.22367e+06	1.11158e+06	1189069	1.03749e+06	1.37943e+06	1.53413e+06	1.32003e+06
ECHDC1_Q9NTX5	425118	298692	312142	392675	479794	496659	557944	474061
ECHDC3_Q96DC8	137582	332093	179629	132207	167903	203925	143162	222527
ECHS1_A0A384MDW7	1.24895e+06	1.05953e+06	1.236e+06	1.09656e+06	1.14464e+06	1.25713e+06	1.42445e+06	1.53143e+06
ECI1_P42126	1.02424e+06	903404	954186	766058	616082	1.1334e+06	1.03702e+06	636941
ECI2_A0A0C4DGA2	318721	247524	183407	235836	386268	281418	446087	229457
ECPAS_Q5VYK3	420511	362978	308887	463602	313731	383893	372456	397899
ECSIT_Q9BQ95	159728	30308.5	1.40045e+06	39862.5	30990	517279	91250.8	49487.8
ECT2_Q9H8V3	396277	148893	166099	247942	208395	541413	63040.4	268026
EDARADD_L0R849	957399	166784	142029	163003	311155	217157	335890	341957
EDC3_Q96F86	390205	127273	171108	147380	196370	845550	348625	287869
EDC4_Q6P2E9	545325	416265	509508	478500	491562	576609	578544	582975
EDEM2_Q9BV94	80548.7	60059.4	40526.1	109187	128208	146791	79873
EDEM3_Q9BZQ6	208051	52807.9	254891	231852	252611	279899	164575	94758.6
EDF1_O60869	1.76561e+06	1.26218e+06	1.06172e+06	1.23469e+06	1.46244e+06	1587427	1.61408e+06	1.56745e+06
EDIL3_O43854	225776	842962		1.16613e+06	65472.1	5.06974e+06	909422	250340
EDRF1_Q3B7T1	581422	38957.7		351169	333574	24531.1	809975
EEA1_Q15075	313930	336678	348856	359958	494873	258314	356518	641854
EED_A0A5F9ZI63	245273	149906	110290	207122	156664	364651	285175	183674
EEF1A_Q14222	11001668		2.35037e+06	438176	10673981	3.87877e+06	15647204	9869649
EEF1A1_P68104	22587790	16214541	24923908	17735452	19426082	21293442	17280014	19518210
EEF1A2_A0A2U3TZH3	129484	11317740	3.47487e+06	105609	186456	3.46743e+06	10890291	11309425
EEF1AKMT2_A0A494BZY7	83875	133653	165917	93777.2	129369	173949	92623.6	175783
EEF1AKNMT_Q8N6R0	132176	114499	1.20789e+06	323723	72064.5	1.00371e+06	859733	133705
EEF1B2_A0A024R3W7	4277464	2.82997e+06	3655081	2911732	3.29779e+06	2.94101e+06	2928945	3.28438e+06
EEF1D_D3DWK1	1.61412e+06	1.85462e+06	1.99718e+06	1.79564e+06	1.59856e+06	1.76493e+06	1.44519e+06	1.83156e+06
EEF1D_E9PK06	91550.5
EEF1D_E9PL71	675569	708384	436422	594663	570584	572394	558030	425147
EEF1D_E9PQZ1	10088162	10419671	10912815	9716617	13779421	10223727	10204120	13423121
EEF1E1_O43324	1240547	537385	841651	1.08031e+06	1.20453e+06	876021	529441	906895
EEF1G_P26641	5203510	6.43236e+06	6072420	6.07745e+06	4827651	6.5192e+06	4.13479e+06	4.9938e+06
EEF2_P13639	4948392	4.83556e+06	5.2396e+06	5250337	4.60333e+06	5.10059e+06	4.66888e+06	4.37089e+06
EEF2K_O00418	130482	98980.3	64463.2	103242	167882	194402	116308	473825
EEFSEC_P57772	242934	267871	204656	162417	205183	111515	108858	122585
EEPD1_Q7L9B9	95217.7	31338.4	74988.7	67042.8	46995	15264.9	64259.4	36823.3
EFCAB14_A0A5F9ZHQ6	56398.9		8090.7	2.28772e+06	29852	508893		30496.5
EFHA1_A0A0S2Z6V5	110750	24747.4	37835.4	81973.2	129199	31919.3	70375.4	139343
EFHD1_A0A024R493	18581.2	28419.2		19666.4	89464.2	63748.8	59286	57345.3
EFHD2_A0A024QZ77	404998	403351	420131	441361	474418	520095	494242	473904
EFL1_Q7Z2Z2	566915	357094	569218	400143	584784	192788	464259	212678
EFR3A_A0A1B0GUZ7	167143	55043.4			118626		163324
EFTUD2_Q15029	1.81586e+06	1.94134e+06	1.64399e+06	1.67564e+06	1633880	1.75769e+06	1.4824e+06	1.35767e+06
EGFL7_A0A024R8F5	33130.3	61743.6	31264.3	36779.8	184139	67184.8	354995	562835
EGFR_P00533	386134	328172	288774	259015	327196	279644	297738	397133
EGLN1_R4RYZ7	184296	169434	122102	228597	164175	185970	928785	181486
EHBP1_A0A140VK17	279696	111807	158906	184818	256740	138064	192826	166995
EHBP1L1_Q8N3D4	2.04758e+06	36559.8	443678	224313	201198	318566	1.34863e+06	218066
EHD1_B2R5U3	481356	467620	360064	373194	424085	443524	523797	447068
EHD3_Q9NZN3	722138	597206	552504	645175	658008	4.29616e+06	834017	589744
EHD4_A0A024R9N6	410478	525680	421656	455953	380546	610678	454546	480092
EHHADH_Q08426	511647	539779	583832	276296	533015	357423	529114	647067
EHMT1_Q9H9B1	278459	2.83226e+06	623995	336450	163695	154929	268977	160606
EHMT2_A0A0G2JIS2	1.3852e+06	73797.9	301097	1.20865e+06	1.64811e+06	1.53732e+06	84461.9	1.94574e+06
EI24_A0A024R3I8	186877	144857	206787	323922	365888	387403	138089	339132
EIF1_K7EM18	1.44801e+06	189740	614871	487079	1.53145e+06	1.06767e+06	439051	787595
EIF1AD_E9PLI6	51976.2	8511.19	24883.1	33588.4	57875.5	372018	227557	60100.6
EIF1AX_P47813	1.22019e+06	1.7904e+06	1770047	1.6286e+06	1.68729e+06	1.84243e+06	1.58843e+06	2.13371e+06
EIF1B_O60739	1073460	547193	795976	816881	1.02132e+06	1.012e+06	965153	1.02878e+06
EIF2A_Q9BY44	482641	480566	566830	525146	550452	519184	519151	628309
EIF2AK2_B7ZKK7	163071	169859	156073	252994	213803	157914	161395	296534
EIF2AK3_Q9NZJ5	195748	65376.9	298434	106057	200440	132594	90632	78567.4
EIF2AK4_H0YME5	461026	168541	606522	251955	326391	51182.8	126895	812501
EIF2B1_Q14232	489812	268155	607391	755338	611254	969760	1.14073e+06	400835
EIF2B2_P49770	238509	113781	180299	211210	218925	370457	311016	296477
EIF2B3_Q9NR50	412063	276234	586822	357161	424502	235095	260215	437271
EIF2B4_E7ERK9	288564	244563	229222	281597	330568	342206	283001	290262
EIF2B5_A0A3B3IUB1	181904	316301	191074	218609	321308	205042	237164	352958
EIF2C2_A4FVC0	151991	125072	107913	180956	114368	186110	355451	142542
EIF2D_P41214	160199	117836	114390	188234	231032	197100	137554	150295
EIF2S1_P05198	1.19584e+06	1.09291e+06	1.44287e+06	907119	1004710	1.334e+06	1.0254e+06	1.16169e+06
EIF2S2_P20042	578701	713996	592200	618645	688994	791099	630303	804411
EIF2S3_P41091	1.30077e+06	1.35487e+06	1.13215e+06	1.45156e+06	1.33075e+06	1575500	1.12755e+06	1.3093e+06
eIF3a_J9R021	926796	566947	877450	824220	703766	879800	791641	718658
EIF3A_Q14152	926796	566947	877450	824220	703766	879800	791641	718658
EIF3B_P55884	900755	870738	902150	947766	766303	1.02666e+06	915231	993923
EIF3C_A1KYQ7	1.03654e+06	553433	980144	1.01263e+06	773433	1.01171e+06	1.01564e+06	688361
EIF3D_O15371	634449	548093	551433	744430	631957	697136	903697	755576
EIF3E_P60228	1.09962e+06	936435	1.19694e+06	1.08429e+06	1.05712e+06	1.15344e+06	1.04336e+06	979854
EIF3F_B3KSH1	622378	632457	939587	822417	793564	989420	1.04438e+06	994182
EIF3G_K7ER90	103127		19399.4		13919.5	29704.1	54948.3
EIF3G_O75821	1.08919e+06	760113	998804	1.66703e+06	1.18021e+06	867484	823448	1.21462e+06
EIF3H_B3KS98	974248	1.08149e+06	1.09457e+06	1.09545e+06	1.15758e+06	1.28897e+06	1.1735e+06	1.28143e+06
EIF3I_Q13347	1.04881e+06	1.0273e+06	1.04193e+06	1.01725e+06	888174	1.1164e+06	930277	837596
EIF3J_O75822	743513	1.27051e+06	799264	1.48028e+06	1.06578e+06	792206	838924	1.50339e+06
EIF3K_K7ERF1	916216	728822	875658	1.0687e+06	865539	1.00745e+06	884110	757926
EIF3L_Q9Y262	1.05067e+06	729840	737663	901506	674031	926871	975611	851632
EIF3M_Q7L2H7	543748	389103	620651	443105	846516	711596	565114	718441
EIF3S1_A0A024R5S5	743513	1.27051e+06	799264	1.48028e+06	1.06578e+06	792206	838924	1.50339e+06
EIF3S2_Q5U0F4	1.04881e+06	1.0273e+06	1.04193e+06	1.01725e+06	888174	1.1164e+06	930277	837596
EIF3S3_Q6IB98	974248	1.08149e+06	1.09457e+06	1.09545e+06	1.15758e+06	1.28897e+06	1.1735e+06	1.28143e+06
EIF3S8_A0A024QYU9	1.03654e+06	553433	980144	1.01263e+06	773433	1.01171e+06	1.01564e+06	688361
EIF3S9_A0A024R821	900755	870738	902150	947766	766303	1.02666e+06	915231	993923
EIF4A1_P60842	4464083	3.37844e+06	4.35331e+06	3.60987e+06	3619223	4.0255e+06	3.49176e+06	2.95634e+06
EIF4A2_Q14240	5.99035e+06	9905910	15889894	12756278	10609005	5.10262e+06	15079930	11606248
EIF4A3_P38919	1.25789e+06	1049731	1.0786e+06	1097912	1127714	1.19336e+06	1.08549e+06	1.08051e+06
EIF4B_E7EX17	1.10713e+06	1.11819e+06	1.2159e+06	1.10727e+06	1.03719e+06	1.1021e+06	1240161	1.06706e+06
EIF4E_P06730	313592	561196	662256	572410	406554	429443	660488	526818
EIF4E2_B8ZZ50	343559	133166	191412	208830	233556	654468	416655	176752
EIF4EBP1_Q13541	237428	396551	468000	501288	629416	443634	500848	1042742
EIF4EBP2_A0A024QZM3	190615	176277	170009	273385	220713	212061	181758	305041
EIF4ENIF1_A0A024R1K0	71357.9	179308	19347.3		128267	121931	162897	24802.6
EIF4G1_E7EUU4	1.25352e+06	1.18016e+06	1.35448e+06	1.26221e+06	1.19058e+06	1.2339e+06	1.02625e+06	1.28198e+06
EIF4G2_P78344	601480	555480	733101	665396	559252	649744	550381	603148
EIF4G3_A0A0U1RQK7	282171	169069	798157	1.74489e+06	1146695	746891	1.0133e+06	460708
EIF4H_Q15056	1.41191e+06	1.78016e+06	1.71963e+06	1.60541e+06	1450650	1775497	1.49999e+06	1.48222e+06
EIF5_A0A024R6Q1	521711	505146	442649	637261	463126	518169	623981	556023
EIF5A_P63241	4.47472e+06	7.09074e+06	5.08316e+06	4550374	5098577	4877419	4.12876e+06	6.07489e+06
EIF5B_A0A087WUT6	611486	707146	606549	709468	693842	683574	615242	722607
EIF6_P56537	1.90844e+06	2.13918e+06	1.57626e+06	2.02541e+06	1.43514e+06	1.50703e+06	1.40356e+06	1.37471e+06
EIPR1_A8MUM1	174524	177188	206065	271187	235568	234036	151401	187334
EL52_K9JA46	3.4851e+06	5.53411e+06	4231557	4.01074e+06	3.55814e+06	4.35175e+06	4.81588e+06	4.46185e+06
ELAC2_A0A0S2Z5M8	444098	366196	399702	455934	454337	489582	374135	330948
ELAVL1_Q15717	1.17306e+06	724065	1.00369e+06	1.13161e+06	1.0262e+06	1455691	1.37244e+06	1148722
ELF1_A0A024RDU6	101091	44418	149154	124273	84395.1	118725	79461.5	148831
ELF2_B7Z720	283195	291172	233984	250993	264862	121074	2.74233e+06	106177
ELFN1_P0C7U0					1583	322053
ELL_P55199	9980043	6959184	1.29423e+06	6.73448e+06	6918164	3.19971e+06	4915731	1.71658e+06
ELMO1_A4D1X5	185470	80004.6	16951.4	181440	125340	454231	345949	281988
ELMO2_Q5JVZ5	616951	387950	1.35236e+06	445844	558523	97726.1	479322	147940
ELMOD2_D6RBS5	328909	268016	261355	246598	200159	414700	431577	296702
ELOB_Q15370	1.1202e+06	1.39804e+06	1.26497e+06	1.27968e+06	1152026	1183107	1.24202e+06	1.37614e+06
ELOC_E5RHG8	387152	413641	585326	335768	373045	575094	487770	606721
ELOVL1_A0A3G2LMN0	339304	564188	450764	410787	239738	421391	385677	423792
ELOVL5_A0A024RD35	240779	48109.9	307260	238158	114181	90464.8	519728	139957
ELOVL6_A1LV06		99081.4
ELOVL7_A1L3X0	49601.1	84191.3	85514.4	150935	123126	127443		36322
ELP1_O95163	393352	402678	371045	429276	472056	421125	476610	451942
ELP2_Q6IA86	304867	362510	354066	474081	332268	217814	371842	426945
ELP3_Q9H9T3	425256	322077	196116	259004	434279	355959	434940	451368
ELP4_A0A1W2PNY5	89230.8	299035	97804.9	115896	86678.3	148473	93571	146786
ELP5_I3L1Q3	187181	185780	136375	208134	95778.1	298235	335919	56178.2
ELP6_C9IYN7	13529.2	51845	90676.3	155687	65984.9		184685	264266
EMC1_Q8N766	328830	393309	543875	676548	449366	532256	458838	554577
EMC10_M0R2A0	287499	178322	672634	617969	785170	314410	290465	442363
EMC2_Q15006	216178	459937	263812	285110	233531	260287	295962	178434
EMC3_Q9P0I2	146760	456068	205347	143718	173623	163142	255690	177057
EMC4_Q5J8M3	178193	319172	153942	337169	203180	184384	210989	437344
EMC6_Q9BV81	862081	333785	482961	464345	753374	812850	826172	840796
EMC7_Q9NPA0	230981	179308	155914	154577	186265	114751	224280	157009
EMC8_O43402	211862	243175	151529	187631	164274	208953	204484	139493
EMD_P50402	697479	390050	547934	594723	361396	539056	657028	712130
EMG1_Q92979	494031	438977	580198	665615	665636	582352	431767	493184
EML1_A0A3B3IU69	1.1627e+06	645871	540556	334303	411144	1.37408e+06	1.37463e+06	183051
[truncated: 5,594 more rows]

## Sheet: phosphorylation sites
Name_Accession_Sites	Probability	MOCK_1	MOCK_2	229E_1	229E_2	OC43_1	OC43_2	SARS-CoV-2_1	SARS-CoV-2_2
A1CF_F8W9F8_(T507)	100	74.199					429.491	650.902	901.398
AAAS_F8VZ44_(S371)	100	14114.1	10271.1	7183.78	8971.07	7864.47	11935.8	4089.8	3130.75
AAK1_Q2M2I8_(T620,S624)	100100				6211.66		9643.06	15828.9	17036.7
AAK1_Q2M2I8_(T620,S623)	100100			9156.26	6464.5
AAK1_Q2M2I8_(S678)	100						979.075
AAK1_A0A096LP25_(S223)	100	261.688	255.684		356.395	391.245		335.967
AAK1_A0A096LP25_(S249)	100	2913.64	4597.34	2757.05	2998.57	2437.17	1590.39	730.142	830.109
AAK1_A0A096LP25_(S441)	100		67.1884			129.596			213.167
AAK1_Q2M2I8_(S637)	100	2016.68	4187.43	4723.92	4714.64	3287.83	2323.41	71.6241	223.978
AAK1_Q2M2I8_(T389)	100	2186.34	2579.28	2564.8	2301.85	965.565	877.431	2179.33	1472.24
AAK1_A0A096LP25_(S456)	100					194.763	219.628	53.532	938.858
AAK1_Q2M2I8_(T606)	100	2460.19	3477.51	2266.06	3186.73	4670.04	4995.91
AAK1_Q2M2I8_(S21)	99.9	359.509				355.229		360.952
AAK1_Q2M2I8_(S846)	97.6						326.828	361.982
AAK1_Q2M2I8_(T653)	95.8	181.922	227.609	353.574
AAMDC_E9PJP1_(S46)	100	257.553	531.433			294.332	71.3239	1035.71	407.458
AASDH_Q4L235_(S724)	100	244.772	277.724	308.326	198.052	197.334	158.955	287.841	151.779
AATF_Q9NY61_(S203)	100	2623.04	2253.64		2678.87	1949.11	1297.54	3014.42	2173.87
ABCA2_A0A087WXK5_(S1362)	100		88.7499						75.1921
ABCB1_A1L471_(S646)	100	89.5282				132.361			128.122
ABCB1_A1L471_(S661)	98.7667	841.775	1564.85	829.226	102.164	1014.45	848.582	72.1268	980.221
ABCC1_A0A0A0MS99_(S614)	100	903.349	1484.15	3429.25	495.879	1571.4	934.2	3021.34	1694.14
ABCC2_Q92887_(S930)	100	464.981	212.379			185.509	768.667
ABCC2_Q92887_(S938)	100	49.096			82.2554	49.4164			94.1368
ABCC4_A0A2R8Y6V8_(S655)	99.9					264.934	200.031
ABCC4_A0A2R8Y6V8_(T646)	97.35	6399.18	4658.55	3423.42	4610.73	7149.82	4455.68	1707.66	3993.67
ABCC4_A0A2R8Y6V8_(T648)	96.3		116.46	180.348	895.357				75.8348
ABCC5_O15440_(S505,S509)	100100	80.5723	147.443		121.007			218.939	106.412
ABCC5_O15440_(S509)	100	292.625	812.933	420.32	1084.82	881.082	654.547	2043.61	1188.36
ABCC5_O15440_(S558)	100					141.465			172.476
ABCC5_O15440_(S14)	100	1360.79	1618.11	1438.75	1515.63	822.278	844.842	1330.26
ABCF1_Q8NE71_(T108,S109)	99.4,99.4								1105.4
ABCF1_Q8NE71_(S595)	100	160.819	190.01			147.555	138.843		84.2502
ABCF1_Q8NE71_(S166)	100		276.393			142.252	347.187		157.563
ABCF1_Q8NE71_(S228)	100	206.167	165.844			172.168	150.108		298.342
ABCF1_Q8NE71_(S140)	100					237.593		50.5623	784.53
ABCF1_Q8NE71_(S109)	100	5864.84	8120.16	12608.6		6949.7	3786.3	12330.1	7130.59
ABCF1_Q8NE71_(T108)	90.2								3577.2
ABI1_A0A0A0MRT6_(S178,T186)	94.8,90.6			456.715
ABI1_A0A0A0MRT6_(T195)	100	1520.53	2711.6	1495.41	1735.08	1025.61	411.804	2885.68	1634.16
ABI1_A0A0A0MRT6_(Y208)	100						1344.39
ABI1_A0A0A0MRT6_(S220)	100	6811.67	6104.53	11431.5	5583.57	4321.32	8608.55	7538.56	8461.51
ABI1_A0A0A0MRT6_(S178)	100	58714.1	81830.1	20527.8	43297.2	18757.7	56240.9	9414.16	26481.3
ABI1_A0A0A0MRT6_(S290)	100	341.615	185.87	430.346	573.456	221.611	134.756	517.497	300.395
ABI1_A0A0A0MRT6_(S226)	100	297.187	115.54	188.317	347.15	339.475	191.688	1213.92	692.796
ABI1_A0A0A0MRT6_(S182)	97.8								7104.19
ABI2_A0A0C4DG21_(S221)	100	218.673	192.333				2471.89	764.487	70.64
ABI2_A0A0C4DG21_(S177)	100	18987.5	20108	24723.5	20997.4	29548.7	24712.2	32406.5	22463.5
ABI2_A0A0C4DG21_(S227)	100		776.26		899.37
ABI2_H7C3Q7_(S108)	100	115.99		449.93	250.529	180.836		305.978	125.447
ABI2_A0A0C4DG21_(S210)	100	984.9	1479.27	1350.23	1448.91	871.256	781.643	1707.44	995.216
ABI2_A0A0C4DG21_(S236)	100	350.159	560.708	949.73	717.791	447.166	170.384	725.854	525.327
ABI2_A0A0C4DG21_(S190)	99.9						532.558
ABI2_H7C3Q7_(S109)	96.4			168.582
ABI2_A0A0C4DG21_(S362)	93.3	6260.62	5289.08	7124.02	6957.97	6045.18
ABL2_P42684_(S631)	100	1274	1321.96	1205.97	1063.12	929.414	1101.73	980.681	909.055
ABL2_P42684_(S620)	100	1060.19	695.147	106.476		406.252	2136.09	94.3147	170.978
ABL2_P42684_(T800)	100	378.466	474.134	419.495	424.246	250.743	171.862	347.708	231.504
ABL2_P42684_(S915)	100		338.076
ABL2_P42684_(Y80)	100	291.762	387.304	394.014	421.33	293.477	210.289		252.59
ABL2_P42684_(S655)	99.15		476.507		616.637	424.112	124.134
ABL2_P42684_(S671)	98.2							155.054
ABLIM2_D6RAL0_(S132)	99.5	400.617				519.927	507.731		384.75
ABLIM3_A0A0C4DGA7_(S388)	100					300.285		778.467	608.047
ABLIM3_A0A0C4DGA7_(S282)	99.9	90.5191					88.6974	112.232	495.426
ABLIM3_A0A0C4DGA7_(S373)	99.5	320.772	411.146	659.968	650.47	330.307	477.386	2635.86	971.631
ABLIM3_A0A0C4DGA7_(S552)	99.5						183.298	87.0571
ABLIM3_A0A0C4DGA7_(T510)	99.2					552.04
ABLIM3_A0A0C4DGA7_(S394)	92.3								136.307
ABRAXAS1_D6REL5_(S357)	100	794.447	946.18			334.699	836.306
ABRAXAS1_D6REL5_(S338)	100								297.554
ABRAXAS2_Q15018_(S280)	100	1268.34	1596.42			906.389	932.047	797.86	771.728
ACACA_Q13085_(S29)	100	145.695			756.316	1465.99	976.226	805.382	552.433
ACACA_Q13085_(S5)	100	29.3963							64.1182
ACACA_Q13085_(S80)	100	244.15	36.6342	304		129.17	203.49	277.732	135.192
ACACA_Q13085_(S78)	99.9	378.475			462.863		152.453	445.045	321.892
ACACA_Q13085_(S25)	99.8		1090.54		486.624
ACACA_Q13085_(S77)	98.5		539.862
ACAD9_H0Y8Z9_(S237)	100	74.2285					184.265	75.0846	56.722
ACADVL_P49748_(S590)	100	78.4519	129.041		106.567	92.6563	44.1867	219.334	142.544
ACAP2_A0A087X1H5_(S383)	100	154.44					191.88
ACAP2_A0A087X1H5_(S378)	100		107.096	172.481	157.425	125.702	54.9902	218.698	156.759
ACAP2_A0A087X1H5_(S520)	99.9	6658.1	2270.45	5364.4	5441.27	6616.58	6339.86	8346.39	6935.63
ACAP3_Q96P50_(T571)	100					58.0615		251.43
ACAP3_Q96P50_(S383)	100	465.738	377.76		301.281		235.99
ACAP3_Q96P50_(S388)	99.8	343.905				338.638	229.208		527.101
ACAT1_P24752_(T307)	100			232.27
ACAT1_P24752_(S14)	93	3267.71
ACBD4_A0A0S2Z5Q0_(S166)	100	413.624	481.548
ACBD5_B7Z2R7_(S407)	100	662.338			313.127		687.797		285.04
ACBD5_B7Z2R7_(T170)	99.95	1731.55	1772.03	1205	1201.7	1044.11	1195.7
ACD_A0A590TQL1_(S425,S435)	98.8,100					231.092			190.765
ACD_A0A590TQL1_(S402)	100				121.879	36.472
ACD_A0A590TQL1_(S425)	100	508.691	641.727	1104.49	783.781	462.505	415.059	1012.96	626.686
ACD_A0A590TQL1_(S435)	100		233.701					341.135	215.659
ACD_A0A590TQL1_(S111)	100	1030.91	1124.21			678.352	845.018	714.361
ACD_A0A590TQL1_(S399)	92		84.342
ACE2_Q9BYF1_(Y781)	99.9						258.116
ACF_A0A024QZI9_(T499)	100	74.199					429.491	650.902	901.398
ACIN1_E7EQT4_(S615,S617)	87,87	4797.35	7805.37	7468.06		5256.84	1474.05	18913.8	5967.25
ACIN1_E7EQT4_(S1291,T1292)	78.9,78.9	45.2519						153.875
ACIN1_E7EQT4_(S1289,T1292)	100,99.3	535.599	1262.46	5706.72		507.539
ACIN1_E7EQT4_(S1289,S1291,T1292)	100100100	133.248	293.755			254.218		427.129	231.014
ACIN1_E7EQT4_(S670,S674)	100100	91.4906
ACIN1_E7EQT4_(S346,S348)	100100	4644.41	1151.65	1120.15	2418.01	5014.54	7613.06	2086.19	5496.54
ACIN1_E7EQT4_(S964)	100	96714.1	62111.3	17123.3	24846.4	11948.9	154881	11439.3	10453.9
ACIN1_E7EQT4_(S325)	100	4172.46	2333.47	3549.81	4291.62	4338.81	4332.37	3296.64	4178.97
ACIN1_E7EQT4_(S370)	100	1114.58	1733.79		1004.85	841.605	833.813	809.324	575.363
ACIN1_E7EQT4_(S132)	100							94.2166	63.773
ACIN1_E7EQT4_(S348)	100	3930.02			2190.75	4106.36			4028.45
ACIN1_E7EQT4_(S438)	100	961.006	2461.67	568.384	748.574	498.29	213.759	1966.64	2436.61
ACIN1_E7EQT4_(S689)	100	20819.7	23976.2	13439.8	16631	21160.7	26223.3	22539.9	15503.3
ACIN1_E7EQT4_(S785)	100	377.891	476.73	692.539	775.47	580.574	506.765	643.612	496.22
ACIN1_E7EQT4_(T374)	100		1966.79	1554.62	1731.03	1436.81	265.263	2049.8	1711.04
ACIN1_E7EQT4_(S255)	100	99.9382				68.8398	312.565
ACIN1_E7EQT4_(S775)	100						544.491		181.766
ACIN1_E7EQT4_(S346)	100	207.942	650.052				1666.43		324.815
ACIN1_E7EQT4_(S450)	100	778.443	2039.09	2639.95	2554.04	1552.45	1044.59	2233.04	1019.49
ACIN1_E7EQT4_(S360)	100	280.792	486.94	453.152	510.377	413.178	200.652	605.328	412.502
ACIN1_E7EQT4_(S521)	100	2559.9					1690.09	921.469	1029
ACIN1_E7EQT4_(S670)	100	1137.78	1345.36	1845.51	3709.75	1234.08	2155.82	3780.72	2421.19
ACIN1_E7EQT4_(S288)	100				66.1533
ACIN1_G3V3T3_(S125)	100	144.555				265.812			256.704
ACIN1_E7EQT4_(T642)	100					360.279
ACIN1_E7EQT4_(S858)	99.95	178.398	170.212		292.571	3767.19	1423.66	6105.61	4550.2
ACIN1_E7EQT4_(S855)	99.85	918.231	8341.3	7010.31	3770.42	1509.08	828.56	1236.26	17439.3
ACIN1_E7EQT4_(S176)	99.1	4235.79	1013.82	1691.49	1029.35	1463.38	1102.11	1094.43	1146.17
ACIN1_E7EQT4_(S798)	99.05	9316.04	3929.73	6616.28	8506.56	4327.59	820.7	7012.69	3607.37
ACIN1_E7EQT4_(S658)	98.6				103.796	100.436		84.5397
ACIN1_E7EQT4_(S943)	98.2	119.133	665.907
ACIN1_E7EQT4_(S617)	97	611.514	146.425			1845.41	3982.78
ACIN1_E7EQT4_(S203)	94.9					44.693			28.2415
ACIN1_E7EQT4_(T1292)	93	1475.84			233.234	3810.27		5381.71	2650.92
ACKR3_P25106_(S350)	90.5			245.076
ACLY_A0A024R1T9_(S481)	93.2	6628.86	7323	10672.9	9631.56	7612.69	7045.39	10452.6	10415.8
ACLY variant protein_Q4LE36_(S517)	93.2	6628.86	7323	10672.9	9631.56	7612.69	7045.39	10452.6	10415.8
ACO1_P21399_(T628)	99.4		202.292			142.764			261.277
ACO2_A2A274_(S584)	99.9	100.862	165.84	325.097	306.998	244.73			281.295
ACOT1_A1L172_(S232)	100					85.6482
ACOT2_A0A087X0W7_(S232)	100					85.6482
ACOT7L_Q6ZUV0_(Y116)	100	49.5462			207.296	234.605	93.711		313.794
ACOX1_A0A024R8L7_(S26)	100	95.5699	74.6441	357.609	188.787	199.352	76.6937	391.922	325.751
ACSL3_A0A024R487_(S683)	100	54.8226	196.167	167.857	256.811	135.016		673.034	544.763
ACSL4_O60488_(S57)	100		399.393	476.796	538.842	738.281	736.277	273.224
ACSL4_O60488_(S88)	100				717.041
ACSL4_O60488_(S67)	100	56.962				190.449		240.476	190.545
ACSL4_O60488_(T679)	100	453.303	1120.15	521.455	672.949	1158.84	411.657	1805.12	1056.84
ACSL4_O60488_(S447)	99.95	360.191	1455.73	823.025	586.276	382.186		3053.02	1670.21
ACSL4_O60488_(T450)	99.05	467.368				568.237
ACSS2_H0UIA1_(S267)	99.4	4044.28	4898.75	5128.13	4261.05	3390.2	3159.63	4910.95	3741.34
ACSS2_H0UIA1_(S30)	99.2	65705.3	70468.2	68485.9	65932.8	63544.2	49373.1	26613.7	54860.4
ACTB_P60709_(T203)	100	482.159				492.876	411.158		528.773
ACTB_P60709_(S33)	100								42.6588
ACTB_P60709_(T249)	100		496.343						291.554
ACTB_P60709_(T66)	100	1805.44	2463.75	1210.75	4376.78	1822.44	1427.73	777.225	1158.02
ACTB_P60709_(S239)	100	3550.05	5832.46	3007.35	3955.79	592.811	536.633
ACTB_P60709_(S323)	97.95	2390.86	3380.23	1753.02	2215.34	751.083	2424.21		1616.51
ACTB_P60709_(S368)	96.4	64.1619	252.611		217.309	76.3756		131.366	113.198
ACTB_P60709_(S199)	94.7	577.556	452.264
ACTL6A_O96019_(S233)	100	415.591	972.398	525.214	1161.35	489.053	618.317
ACTL6A_O96019_(S86)	100	286.168				295.456	304.114	273.809	421.009
ACTN1_A0A024R694_(S140)	100	326.107	524.107			313.802		398.474	212.025
ACTN1_A0A024R694_(S404)	99.9					568.123
ACTR10_Q9NZ32_(S414)	100	818.76	1647.75		1749.26		2879.82		2049.28
ACTR2_P61160_(T117)	100	418.784				223.029
ACTR8_Q9H981_(S412)	100					123.455
ACTR8_Q9H981_(S132)	100	2825.21	3103.44	2787.74	2579.24	4791.51	1540.82	4137.09	4112.78
ACVR1B_P36896_(S168)	99.7	862.678	1730.28		608.81	816.982	631.708	757.172	688.238
ACVR2A_P27037_(S184)	100	542.688	1851.83	1108.66	1735.69	645.832	583.675	1139.44	738.484
ACY3_A0A024R5L2_(T312)	100			232.786		58.2837	82.3147	182.92	131.535
ACY3_A0A024R5L2_(S316)	100	84.5339		194.644		50.0378	142.291	315.946	462.313
ADAM10_A0A024R5U5_(T719)	100	268.614	605.829	1582.63	769.52	468.715	897.232	237.503	119.587
ADAM17_B2RNB2_(T735)	100	2781.45	3483.05	273.159	550.062	1845.59	2422.59	3674.57	3430.33
ADAM17_B2RNB2_(S791)	100	2086.4	3006.59	4420.19	3857.62	3815.71	1412.8	6019.78	5693.67
ADAM9_Q13443_(S758,T761)	100100	1027.76	5106.24	5797.96	5131.32	2812.52	1828.7	6594.66	3008.54
ADAM9_Q13443_(S752)	100				328.978	1656.2			346.633
ADAM9_Q13443_(S758)	100	12220.7	10767.8	16444.9	16728.8	15749.5	6448.21	28292.5	18304.3
ADAM9_Q13443_(T761)	99.75	14125.8	18410.5	14137.5	10324.2	11597.7	10025.1	17922	15850.5
ADAR_P55265_(S112)	100	277.74		734.827
ADAR_P55265_(S1089)	100	119.571				112.374			190.866
ADAR_P55265_(S629)	100	324.454						93.0535	54.6564
ADAR_P55265_(S825)	100	1966.87	1264.39	1690.91	6705.67	1479.74	841.423	522.024	645.446
ADAR_P55265_(S614)	100	1552.91	1387.3	1284.35	1082.89	759.19	177.597	1937.03	807.293
ADAR_P55265_(T808)	100	721.683	1130.24	726.013	839.941	769.028	466.675	562.988	332.643
ADAR_P55265_(S599)	99.9							181.692
ADAR_P55265_(T601)	99.6	1060.03	1393.42	1602.45	2105.8	1160.39	762.423	1163.93	1278.97
ADAR_P55265_(S823)	91.35			728.207		546.005
ADCK5_E9PJ20_(S42)	98.7								146.645
ADCY6_O43306_(T56)	100								1381.18
ADCY6_O43306_(S54)	100		3575.68			2339.29	10643.7		1321.58
ADCY6_O43306_(S576)	99.05	5566.41	7358.05	5131.32	6247.13	5615.89	2782.26	9523.14	7273.94
ADCY9_O60503_(S691)	100	419.313	578.653					526.165	279.348
ADCY9_O60503_(S1307)	100	85.3163					294.478
ADCY9_O60503_(S27)	99.9						67.9207
ADCY9_O60503_(S610)	99.9			250.804	224.084
ADCY9_O60503_(S688)	98.6					201.212		228.392	129.409
ADCY9_O60503_(T690)	96.6		477.329
ADCY9_O60503_(S1259)	92	348.684	581.903					1347.06
ADD1_P35611_(S355,S358)	99.8,100					517.606		238.837	672.72
ADD1_P35611_(S358,S366)	99.7,99.1	471.296
ADD1_P35611_(S353,S358)	82.5,98.7					410.479
ADD1_P35611_(S586)	100	464.113	534.883	230.972		435.758	804.378		459.813
ADD1_P35611_(S366)	100	960.686	1163.86		752.19	942.173	778.086
ADD1_P35611_(S436)	100	1678.79	2619.6	2223.52	2546.67		1304.98	2391.07	1249.79
ADD1_P35611_(T724)	100	2648.34	3061.42	3500.22	3488.53	2441.29	1456.85	3165.68	1799.59
ADD1_P35611_(S726)	100	3302.33	3712.2	3818.81	3324.99	1484.98	3520.6	2004.67	1300.11
ADD1_P35611_(S358)	100	11204.6	4297.02	9012.76	10083.8	15027.8	13856.6	11028.3	15507.1
ADD1_P35611_(S600)	100	2135.18	2793.85	3156.16	2878.97	2539.74	1172.5	4216.98	2225.65
ADD1_P35611_(S12)	100	17784.5	15637.2	15165.6	19327.2	14526.5	13693	9072.42	13895.9
ADD1_P35611_(T494)	100							345.693
ADD1_P35611_(T614)	100	2456	16103.3	7788.36	6652.57	3111.51	6131.55	10856.6	9196.11
ADD1_P35611_(S532)	100	258.545
ADD1_P35611_(S465)	99.95	9845.43	11892.4	8877.37	11618.1	9214.86	7331.74	7710.64	9058.54
ADD1_P35611_(S464)	99.6			232.544
ADD1_P35611_(S353)	99.5	310.473
ADD1_P35611_(S481)	98.9		2907.98		2103.82	1847.04
ADD1_P35611_(S355)	98.8	1103.57					666.064		478.182
ADD1_P35611_(T364)	95.7								815.328
ADD3_Q5VU08_(S679,S681)	99.9,98.4		747.387	3426.26		1918.46	649.855
ADD3_Q5VU08_(S677,S681)	96.6,99.2							1421.21
ADD3_Q5VU08_(S673,S677)	100100		383.769			1065.55	344.3		480.33
ADD3_Q5VU08_(S42)	100	1094.68	816.763	263.141	403.129	692.201	1828.51		139.115
ADD3_Q5VU08_(S673)	100	356.735
ADD3_Q5VU08_(S64)	100	844.448	499.564	844.205	707.346	585.54	760.258	616.172	636.339
ADD3_Q5VU08_(S455)	100		224.467
ADD3_Q5VU08_(S423)	100		251.024	579.745	371.605	265.058	222.275	404.143	531.313
ADD3_Q5VU08_(T12)	99.95	24255.5	38375.2	53901.5	40603.7	24183	17070.8	56663.5	30381.3
ADD3_Q5VU08_(T204)	99.95	789.856	687.337	1819.33	377.534		550.585	313.737
ADD3_Q5VU08_(S461)	99.6667	9515	6045.92	6905.88	11640.6	4749.49	13272	4334.19	3211.81
ADD3_Q5VU08_(S621)	99.5							556.11	379.078
ADD3_Q5VU08_(S677)	99.3	13531.3	3424.24	1895.09	9174.78	5932.54		3053.55	9697.38
ADD3_Q5VU08_(T464)	99.3	308.651
ADD3_Q5VU08_(T481)	98.5						603.32
ADD3_Q5VU08_(S442)	97.05	1231.16	1328.77	730.279	1094.42	1029.69	725.88	88.0255
ADD3_Q5VU08_(S681)	93.9	4513.3	3671.45	8888.14	6339.54	5839.2	6154.56	7488.13	5962.43
ADD3_Q5VU08_(T11)	92.7333		741.322	4424.94	1158.76	1146.78
ADD3_Q5VU08_(S618)	91.3		1778.02			49.0879			325.431
ADDA_Q16155_(S27)	100	20.9841	133.576			78.2364	71.0648	56.6581	60.3585
ADGRE5_P48960_(S831)	100	850.297				328.756	723.089
ADGRG6_Q86SQ4_(S1199)	100					31.9476			16.2057
ADGRG6_Q86SQ4_(S1195)	100	149.092			307.436	230.096		273.902	151.838
ADGRL2_B1ALU1_(S1355)	100	15450.6	11118.8	8696.87	8363.16	8443.87	5593.9	14805.4	10797.3
ADGRL2_B1ALU1_(S1259)	100	1912.88	1456.38	1221.32	1931.27	1988.47	1036.22	1688.47	1776.02
ADGRL2_B1ALU1_(T1068)	100	559.052	433.704	573.011	500.417	578.625	278.016	1245.42	1437.51
ADGRL2_B1ALU1_(S1037)	99.8					429.866
ADGRL2_B1ALU1_(S1041)	99.8		450.12				167.434		688.357
ADGRL2_B1ALU1_(S1299)	98.35	2629.8	2602.01	2736.47	2868.98	2180.18	2002.23		1674.86
ADH5_P11766_(S247)	100	362.336	663.578	777.735	528.328	283.155	155.802	316.724	259.318
ADH5_P11766_(S351)	93.9					53.3081
ADIPOR1_C9J0W7_(T68)	100	313.185	345.602	234.165	204.87	238.97	135.508	654.577	355.034
ADNP_Q6DHZ8_(S921)	100	4176.4
ADNP_Q6DHZ8_(S608)	100						326.175
ADNP_Q6DHZ8_(S98)	100	2859.19	2389.18	1159.58	2680.94	2839.26	1493.23	981.773	605.846
ADNP_Q6DHZ8_(S709)	100	1986.73	1647.62	1515.3	1306.41	1606.66	1893.47		926.216
ADNP_Q6DHZ8_(S955)	99.9								195.466
ADRBK1_A0A0S2Z392_(S670)	100	6364.59	8944.58	16106.6	10215.5	1519.94	8693.14	11164.4	5623.74
ADRM1_Q16186_(S211)	100						438.767
ADRM1_Q16186_(S405)	100	696.49	739.083			1009.62			871.22
ADRM1_Q16186_(T217)	100	648.68	248.994		248.091		479.544		899.355
ADRM1_Q16186_(S213)	99.9					165.163
ADSL_A0A1B0GTJ7_(S15)	100	136.522	277.892	278.427		175.767	141.699		207.547
ADSL_A0A1B0GTJ7_(S9)	100	271.172	2302.51	3756.91	2272.77	909.451	846.081	2809.25	1886.93
AEBP2_Q6ZN18_(S18,S24)	100100								961.573
AEBP2_Q6ZN18_(S15,S18)	100100				161.85
AEBP2_Q6ZN18_(S18)	100		45.8772	176.24	105.746			300.315	179.744
AEBP2_Q6ZN18_(S24)	100	4296.01	5082.05	1418.45		3686.35	4159.2	1544.14	2485.75
AEBP2_Q6ZN18_(S141)	100	362.376			308.735		817.326	280.468	399.407
AEBP2_Q6ZN18_(S206)	99.95	654.276	554.437	1050.56	1089.33	2028.56	904.551	897.391	788.902
AEBP2_Q6ZN18_(S390)	92.3						144.226
AF-4_Q6LA76_(S1092)	100	560.403	319.936		598.709		834.23		1114.82
AF-4_Q6LA76_(T697)	100					595.713		978.227
AF-4_Q6LA76_(S750)	100	105.948			208.725	80.7673		438.398	259.478
AF-4_Q6LA76_(S588)	99.95		406.77	876.545	275.004	607.147	1469.16	669.752	890.509
AF-4_Q6LA76_(T376)	95.2								28.307
AF-4_Q6LA76_(S212)	94.6								42.329
AFAP1_Q8N556_(S711)	100	89.4782					425.356
AFAP1_Q8N556_(S548)	100	148.311			69.6017
AFAP1_Q8N556_(S668)	100	4313.16	1837.63	1152.51	1725.5	3104.92	5478.67	2726.71	1990.1
AFAP1_Q8N556_(T546)	99.1						111.437		27.4825
AFAP1L1_Q8TED9_(S329)	100			138.558				309.171	146.446
AFAP1L1_Q8TED9_(S747)	97.7			80.3848					799.938
AFDN_A8MQ02_(S1131,S1141)	98.7,100	668.002	1225.17				2999.91
AFDN_A8MQ02_(T1289,T1295)	97,93.4						103.419
AFDN_A8MQ02_(S1132,S1141)	94.9,94.9	993.909	350.598		1687.15	1330.96	602.925	672.258	1994.03
AFDN_A8MQ02_(S1131,S1132,S1141)	100100100	1209.54	7509.25	2514.81	2517.81	589.47		1695.18	883.083
AFDN_A8MQ02_(S1131,S1132)	100100					60.4452		103.713	126.881
AFDN_A8MQ02_(S215)	100	182.041				164.813		470.666	259.802
AFDN_A8MQ02_(T525)	100		125.405			429.959		1209.3	730.012
AFDN_A8MQ02_(S1736)	100	974.926	1112.61		803.515	1809.78	784.191	1431.25	3156.17
AFDN_A8MQ02_(S383)	100					176.029	233.638	714.371	648.744
AFDN_A8MQ02_(T1772)	100							143.436	111.405
AFDN_H0Y948_(S48)	100	1732.61	2019.19	2407.11	2279.04	1332.82	706.964	1732.17	1107.56
AFDN_A8MQ02_(T1289)	100	2646.26	4400.8	1514.88	1045.59	1570.27	2089.59		2210.87
AFDN_A8MQ02_(S1653)	100	2643.46	2999.54			3598.57
AFDN_A8MQ02_(S175)	100	3377.36	4994.15	2655.98	2153.62	3287.61	3833.71	7299.01	4461.47
AFDN_A8MQ02_(S1407)	100		331.792					878.62	706.771
AFDN_A8MQ02_(T1191)	100	8932.11	10832.9	10927.6	8639.47	7090.53	3145.89	16175.8	9099.01
AFDN_A8MQ02_(T208)	100	242.53		281.513	296.5	298.926		562.899	354.446
AFDN_A8MQ02_(S205)	100	286.038	328.424	434.06	496.404	321.788	272.433	488.063	389.605
AFDN_A8MQ02_(S1066)	100			268.089			256.148	883.196	3588.8
AFDN_A8MQ02_(S1756)	100	1444.42	2328.07	1295.4	1804.83	2554.07	2161.48	2200.32	2138.33
AFDN_A8MQ02_(S1460)	100		879.959			431.189	705.389		186.883
AFDN_A8MQ02_(T1293)	100	815.742				262.803		147.657	235.567
AFDN_H0Y948_(S70)	100	742.19	1487.39	805.146	1171.05	621.342	382.214	1297.36	790.748
AFDN_A8MQ02_(S1224)	100	196.172				561.893		170.36	370.609
AFDN_A8MQ02_(S1655)	100	938.63			1957.03	1205.49	2570.02
AFDN_A8MQ02_(T1311)	100	1180.14	1510.22	1993.61	1491.17	976.635	865.544	1449.97	1001.84
AFDN_A8MQ02_(S1678)	100	1748.34	2197.11	1613.59	1605.89	1714.26	942.643	2894.94	2023.52
AFDN_A8MQ02_(S1234)	100	3869.23	3272.35	2842.8	4404.27	2926.41	2659.43	3047.2	3432.26
AFDN_A8MQ02_(S1141)	100	983.43	464.79			2982.07	6701.89		4246.67
AFDN_A8MQ02_(S1731)	100		697.158				459.094		441.414
AFDN_A8MQ02_(S1042)	100	4147.63	3208.82	1677.4	3160.73	3749.89	3166.82	5202.1	4133.67
AFDN_A8MQ02_(S1471)	100	3621.04	4960.32	4925.02	5779.17	4760.18	3035.52	5651.3	4819.85
AFDN_A8MQ02_(S1414)	99.9	1161.28	1587.08	1063.12	1005.47	954.584	959.51	2009.11	1436.59
AFDN_A8MQ02_(S1225)	98.9	204.511		576.154	369.869			179.899
AFDN_A8MQ02_(T1295)	98.7		312.764		190.399			203.092
AFDN_A8MQ02_(S1277)	97.7	280.044
AFDN_A8MQ02_(T1417)	93.7							254.555
AFDN_A8MQ02_(T1428)	92.1		344.596	509.904					595.925
AFDN_A8MQ02_(S1739)	90.4		633.497		347.984
AFF1_F5GXF9_(T697)	100					595.713		978.227
AFF1_F5GXF9_(S750)	100	105.948			208.725	80.7673		438.398	259.478
AFF1_F5GXF9_(S1091)	100	560.403	319.936		598.709		834.23		1114.82
AFF1_F5GXF9_(S588)	99.95		406.77	876.545	275.004	607.147	1469.16	669.752	890.509
AFF1_F5GXF9_(T376)	95.2								28.307
AFF1_F5GXF9_(S212)	94.6								42.329
AFF4_Q9UHB7_(S176,S180)	86.7,99.4							232.13	130.727
AFF4_Q9UHB7_(S1055,S1058)	100100	303.109				730.838			725.114
AFF4_Q9UHB7_(S1062)	100	1708.44	1674.65	3491.98	1817.42	1212.49		3481.21	1541.28
AFF4_Q9UHB7_(T336)	100	540.385	777.887	541.912	1122.62	696.342	339.132	1355.63	651.849
AFF4_Q9UHB7_(S1058)	100	3244.37	4009.22	578.632	293.601	1230.81	2527.87
AFF4_Q9UHB7_(S836)	100					262.225	629.449	1055.53
AFF4_Q9UHB7_(S703)	100		1076.17			903.213	418.293	1096.94	711.376
AFF4_Q9UHB7_(T674)	100	550.221	817.178	816.384		433.199		434.144	455.169
AFF4_Q9UHB7_(S487)	100		350.641	496.08	430.38	249.995
AFF4_Q9UHB7_(S706)	100		870.878			685.612		833.25	622.288
AFF4_Q9UHB7_(S620)	100	580.228		3166.85	88.4853	751.425		1004.93	994.188
AFF4_Q9UHB7_(S694)	100	1230.35	2854.21	268.415	708.439		578.86
AFF4_Q9UHB7_(S814)	100	8044.63	9088.73	2642.97	3702.86	4254.63	6075.85	4030.39	3821.58
AFF4_Q9UHB7_(Y668)	100	1363.75						1500.61
AFF4_Q9UHB7_(T528)	100	560.017			667.776				497.119
AFF4_Q9UHB7_(S1043)	99.95	2308.76	766	384.978	332.937	1164.42	982.19		471.791
AFF4_Q9UHB7_(S180)	99.9	4235.03	7186.07	10042.6	8012.7	5971.58	2872.76	10326.9	5113.46
AFF4_Q9UHB7_(S212)	99.8	336.327	383.428	324.579	734.052	539.638	167.503	596.415	349.025
AFF4_Q9UHB7_(S224)	97.2								211.033
AFF4_Q9UHB7_(S178)	96.9			1113.98					424.997
AFF4_Q9UHB7_(S549)	96.5		42.662				25.3113
AFF4_Q9UHB7_(S1055)	90.6	1209.58
AFP_P02771_(S327)	100				118.465			22.3494	14.7625
AFP_P02771_(S344)	100	1209.3	1285.12	1733.39		1567.41	1199.46	3653.93	2804.41
AFP_P02771_(S444)	97	124.699	210.843	297.914	245.459	108.253		973.957	475.825
AFP_P02771_(S445)	96.7					158.55
AFP_P02771_(S117)	92.4							47.6413
AFTPH_B8ZZI9_(T272)	100	652.895				360.71	956.769		643.623
AFTPH_B8ZZI9_(S173)	99.2					91.6097			215.326
AFTPH_B8ZZI9_(S66)	98.4					11.1277
AGAP1_E7EUN2_(T1048)	100	1681.73	2697.24	1763.9	2119.81	2004.12	1777.16	2817.09	1697.63
AGAP1_E7EUN2_(T210)	100	167.769	194.74		234.514			140.608
AGAP1_E7EUN2_(T238)	99.8	124.969	183.843	235.073					106.034
AGAP1_E7EUN2_(S687)	96.4					49.5312	258.436
AGAP2_F8VVT9_(T635)	99.9	127.52					97.1733	503.342	236.965
AGAP2_F8VVT9_(S808)	92.2			117.98	181.938	159.915
AGAP3_Q96P47_(S538)	100						4953.16
AGAP3_Q96P47_(T326)	99.8							2024.12
AGAP3_Q96P47_(S443)	99.4						729.816
AGAP3_Q96P47_(S541)	99.4		1861.81				4759.06
AGAP3_Q96P47_(T324)	98.8	1895.94	2614.49	3202.19	3252.09	1467.23	865.285	609.473	1576.85
AGFG1_A0A0S2Z3Y3_(T177,S181)	100,78.8	645.922			787.146	392.235	7993.45	3529.09	9945.55
AGFG1_A0A0S2Z3Y3_(S179,S181)	100100		1141.26		649.183		889.545	1804.88
AGFG1_A0A0S2Z3Y3_(S181)	100	13476.9	5237.74			835.996	19267.4	1833.88	9128.43
AGFG1_A0A0S2Z3Y3_(S167)	100	110.607	189.962	430.721		186.265		690.251	208.966
AGFG1_A0A0S2Z3Y3_(T177)	100				1366.68	1048.38	2590.34		1398.04
AGFG1_A0A0S2Z3Y3_(S362)	100							817.664	465.906
AGFG1_A0A0S2Z3Y3_(T170)	99.9	179.824
AGFG1_A0A0S2Z3Y3_(S365)	99.6								100.039
AGFG1_A0A0S2Z3Y3_(S370)	98.4				440.583			610.668
AGFG1_A0A0S2Z3Y3_(S367)	94.7	26.0936	102.025			252.272			281.195
AGFG2_O95081_(T163)	100	161.327	289.512			91.98	740.876
AGFG2_O95081_(S87)	98.4							40.0715	32.8455
AGGF1_A0JLT8_(S55)	100		730.826		526.051		529.752		419.416
AGMAT_A0A024QZ74_(S46)	100	2800.42	2179.73	700.661	969.454	1302.46	1773.79		2060.97
AGPS_O00116_(S42)	100	815.713	1005.78	1364.64	1296.56	732.596	396.018	649.931	414.787
AGPS_O00116_(S589)	100	253.389	605.506		322.583	244.57	111.668	225.732	145.969
AGPS_O00116_(T74)	99.8	285.16	412.967	707.988	488.92	764.307	113.787	1093.85
AGPS_O00116_(T82)	99.8	1331.42	2170.65	2942.45	1704.81	1368.85		4006.42	1710.75
AGPS_O00116_(S65)	96.8	3145.4	4181.94	8635.5	5449.67	2808.05	2367.13	12598.3	6197.48
AGRN_A0A087X208_(S758)	100					4.57618		21.2932	12.2538
AGTPBP1_A0A024R288_(S1128)	100	573.66	725.906	996.815	1205.44	836.414	301.753	982.263	781.813
AGTR1_A0A0A0MSE3_(S360)	99.5	254.531			651.983
AGXT_A2V838_(T9)	100	119.04	59.9606	142.647	143.328	74.1559	120.063		40.1273
AHCTF1_Q8WYP5_(S1944,S1946)	100100	304.859	376.812	445.516	304.284	311.521	195.228	270.303	145.572
AHCTF1_Q8WYP5_(S2212)	100	1307.49	1746.21			1046.52		859.557	471.659
AHCTF1_Q8WYP5_(T1257)	100	1306.31	860.219	223.76	154.572	386.384	737.021
AHCTF1_Q8WYP5_(T1229)	100			8120.25	7764.12		1395.98	4686.03
AHCTF1_Q8WYP5_(S2120)	100					44.9804		37.8486	18.7024
AHCTF1_Q8WYP5_(T1369)	100	479.178		723.133	842.138	766.89		126.109
AHCTF1_Q8WYP5_(S1541)	100	4095.42	5950.99	3557.43	4014.49	3553.28	1985.36	2270.32	1422.84
AHCTF1_Q8WYP5_(S1142)	100	5097.3	5565.2	4971.69	5427.54	4883.85	2602.51	968.74	1031.03
AHCTF1_Q8WYP5_(S1222)	100	773.076	611.354	997.203		431.571	1280.47	890.539	485.32
AHCTF1_Q8WYP5_(T1808)	100	988.976	1173.5	1249.36	1061.43	927.984	530.679
AHCTF1_Q8WYP5_(S1944)	100	2587.41					2728.83		300.755
AHCTF1_Q8WYP5_(S1160)	100						4192.33
AHCTF1_Q8WYP5_(S1214)	100			649.144		708.912
AHCTF1_Q8WYP5_(S1232)	100	1810.86	3103.84			3215.37			2480.64
AHCTF1_Q8WYP5_(S1297)	100	26.7985	72.8751	217.977	96.2496	99.7365		113.555	207.728
AHCTF1_Q8WYP5_(S528)	100	1294.24	278.975	181.664	140.948	161.791	523.594	189.753	81.9465
AHCTF1_Q8WYP5_(S1283)	100	2082.25	2275.7	1594.99	1525.31	1216.83	1167.23	1129.98	722.744
AHCTF1_Q8WYP5_(T1175)	100	321.965	507.264	445.843	449.257		233.976
AHCTF1_Q8WYP5_(T1764)	100	141.47	453.945			80.7177	157.804		87.148
AHCTF1_Q8WYP5_(S1533)	100	423.605				235.269	278.245		130.396
AHCTF1_Q8WYP5_(S2065)	99.7	166.272				132.503			61.1262
AHCTF1_Q8WYP5_(S1295)	99.45	32.8687				251.369
AHCTF1_Q8WYP5_(S2181)	98.6	219.241		526.531		297.637	125.501	1113.33	413.967
AHCTF1_Q8WYP5_(S1513)	96.8				915.144	815.774		954.183	602.575
AHCYL1_A0A024R0A8_(S2)	100	194.005	834.96	209.659	699.585	340.888	167.105	143.794	104.29
AHDC1_Q5TGY3_(S1507,T1511)	100100					63.9338		271.112	97.6567
AHDC1_Q5TGY3_(S1064)	100	877.392	823.818	515.075	662.516	599.57	889.425		666.928
AHDC1_Q5TGY3_(S1399)	100	854.014		1018.07	968.508			1115.13
AHDC1_Q5TGY3_(S596)	100	147.013		544.908	382.271	586.21	310.587	681.793	588.945
AHDC1_Q5TGY3_(S896)	100	46.9191	154.689	221.31	199.34	126.045	44.966	417.493	263.76
AHDC1_Q5TGY3_(S1507)	100	1025.29	986.238		1310.29	128.877	620.618		1484.73
AHDC1_Q5TGY3_(T41)	99.9					566.287	375.783	1083.35	646.373
AHDC1_Q5TGY3_(S46)	99.6	907.894				309.968	485.176		500.279
AHDC1_Q5TGY3_(T1511)	99.4	748.956		1820.13		763.749
AHDC1_Q5TGY3_(S1187)	98					51.1885
AHNAK_Q09666_(S210,S216)	99.4,100						328.509	363.941	315.596
AHNAK_Q09666_(S5752,S5762)	96.2,81.8		201.272
AHNAK_Q09666_(S5752,S5763)	100,85.3					1013.16
AHNAK_Q09666_(S5780,S5782)	100100	468.767	435.888	317.242		366.061		183.44	275.874
AHNAK_Q09666_(S5749,S5752)	100100								1027.06
AHNAK_Q09666_(S212,S216)	100100		1776.54
AHNAK_Q09666_(T308)	100	143.878	82.3552		199.299	107.356			176.776
AHNAK_Q09666_(T638)	100	1021.42		371.997		646.339	607.175		490.041
AHNAK_Q09666_(S5298)	100								570.02
AHNAK_Q09666_(S5110)	100	9867	1917.49	1628.41	1073.71	2164.5	24046.1	3090.14	1266.92
AHNAK_Q09666_(S4516)	100	229.283	211.736	402.354		194.463	323.119	197.433	95.6066
AHNAK_Q09666_(S5552)	100	245.319	444.995	342.346	411.667	316.708
AHNAK_Q09666_(T4100)	100		593.61			1572.34	256.998	8164.38	4704.09
AHNAK_Q09666_(S570)	100	1276.69	1824.62	961.608	813.951	743.771	1286.95	1480.85	1120.45
AHNAK_Q09666_(S5731)	100	3067.67	415.146		351.536	259.266	4567.71		348.933
AHNAK_Q09666_(S5841)	100	2687.14	1252.52	2042.27	3534.2	4949.05	3225.98	6046.18	5135.39
AHNAK_Q09666_(S5077)	100	108.117	46.0881	144.364	122.709	302.973	2500.85
AHNAK_Q09666_(S93)	100	28717.7	24236	29943	55553.7	21683.2	24377	34035.1	17964.8
AHNAK_Q09666_(S41)	100	1053.54	220.892	706.895	1001.77	967.106	1135.29		394.253
AHNAK_Q09666_(S3426)	100		349.603	2018.35	1215.82	573.272		611.437	326.881
AHNAK_Q09666_(S511)	100	2655.23	4441.69	4043.16	2534.08	2037.83	2575.53	3804.84	2327.8
AHNAK_Q09666_(S5752)	100	3716.4	5111.9	1996.73				1820.89	730.283
AHNAK_Q09666_(S1452)	100	21.5864							100.59
AHNAK_Q09666_(S5031)	100						232.069
AHNAK_Q09666_(S210)	100	1220.16	1498.91	4917.04	3520.19	1189.14		4332.71	2359.36
AHNAK_Q09666_(S5863)	100	77.7681	125.264	36.7224	160.414				176.794
AHNAK_Q09666_(S5620)	100	119.425	62.7694
AHNAK_Q09666_(S5332)	100	227.158	195.633	196.687	156.174	112.159	88.6297
AHNAK_Q09666_(S177)	100	14455.7	14563.6	5760.73	11545.9	11881.5	6802.95	17417.8	10992.4
AHNAK_Q09666_(S135)	100	17516.5	12847.4	15980.7	27909.1	13031.5	14768.5	4034.91	2316.68
AHNAK_Q09666_(S5400)	100		724.785	666.37	387.03	477.28	314.212	2328.67	1398.83
AHNAK_Q09666_(T3716)	100					604.21	287.195	723.894	1935.48
AHNAK_Q09666_(S5763)	100	10276.7	14894	15734.6	11390.2	7616.42	6088.53	5747.37	1075.59
AHNAK_Q09666_(T2845)	100					44.7711		75.2007	84.556
AHNAK_Q09666_(S1445)	100	194.594	367.587				253.771		451.171
AHNAK_Q09666_(T5824)	100	4064.74	3506.6	3295.62	2621.56	2003.99	1676.58	2905.6	2765.02
AHNAK_Q09666_(S1170)	100				567.762
AHNAK_Q09666_(T4564)	100	129.551	243.355	833.651	1103.93	715.309	103.846	4587.21	3343.08
AHNAK_Q09666_(S5099)	100		784.198	1459.7	902.483	652.373
AHNAK_Q09666_(S332)	100			587.507		273.396		2349.72	766.133
AHNAK_Q09666_(S5857)	100	629.139	799.048	637.227	285.798	759.444	808.284	3638.49	3699.98
AHNAK_Q09666_(S216)	100	2499.47	2007.96	3980.3	3568.98		2415.2	3291.35	2512.36
AHNAK_Q09666_(T490)	100	1166.15	1349.14	1895.93	1276.43	1342.87	1437.74	1665.18	861.493
AHNAK_Q09666_(S1088)	100	82.4497
AHNAK_Q09666_(S5830)	100	878.378	1014.11	858.859	839.378	635.935	429.789	5852.3	2305.28
AHNAK_Q09666_(S1068)	100		72.4203						206.708
AHNAK_Q09666_(T4766)	100	888.511	1836.44	5925.14	5767.26	2765.89	952.989	14061	8919.41
AHNAK_Q09666_(T590)	100	184.639	308.188	251.417	235.402	173.711	90.5229	435.247	185.494
AHNAK_Q09666_(S5448)	100	2417.48	3685.14	2038.65	2346.13	2061.11	3078.21	2791.47	3190.56
AHNAK_Q09666_(S3412)	100	376.852	230.793	2405.53	1118.97	291.789	393.768	1208.58	284.779
AHNAK_Q09666_(S5555)	99.9	214.473	209.477	669.28	451.112
AHNAK_Q09666_(S5739)	99.8	1042.98				266.833	1048.66		46.4293
AHNAK_Q09666_(S5780)	99.7	187.421	289.856	139.612	177.641	114.906		105.985	83.0295
AHNAK_Q09666_(S4908)	99.7		685.903				246.106		606.978
AHNAK_Q09666_(T4430)	99.1								435.751
AHNAK_Q09666_(S4903)	98.7	329.238
AHNAK_Q09666_(S5784)	98.2				82.8437	95.9052		159.457	90.6413
AHNAK_Q09666_(S5762)	97.5					762.367			224.5
AHNAK_Q09666_(S5737)	96.6					194.888
AHNAK_Q09666_(T5839)	94.2							1163.43
AHNAK_Q09666_(S5782)	92.65	1898.85	1966.52		1124.36		6927.19		2327.41
AHNAK_Q09666_(T99)	90.7	169.984
AHSG_P02765_(S138)	100	16874.7	12405.6	19697.5	19766.4	6379.94	11608.2	10313	7052.42
AIDA_B7ZW30_(S162)	100		233.695					292.862	195.908
AIF1L_A6PVM9_(S77)	98								127.917
AIFM1_O95831_(S268)	100		188.125	122.935			927.25
AIMP1_A0A5F9ZHC5_(S140)	96.6						184.812
AIP_A5JGZ4_(S43)	100	224.643				310.639
AIP_A5JGZ4_(S159)	96.6	83.8216
AJM1_C9J069_(S448)	100	734.684	1754.58		542.882	1329.22	263.86	2032.92	993.113
AJM1_C9J069_(S856)	100	1168.6	1766.45	2028.75	1239.07	1302.92	885.948	3342.37	1788.62
AJM1_C9J069_(S109)	100	1745.34	2286.56	2112.87	1997.66	1601.59	1493.64	2768.87	1709.2
AJUBA_Q96IF1_(S133,S137)	100,99.9	115.908			163.927	126.103		307.229	156.299
AJUBA_Q96IF1_(S230)	100	7923.65	10878.3	6085.21	6686.84	5330.67		7177.6	6961.27
AJUBA_Q96IF1_(S79)	100	841.317	1340.41	1192.95	1573.89	590.438	488.772	871.813	229.357
AJUBA_Q96IF1_(S263)	100	3135.51	4363.11	4171.28	3441.07	2125.05	1792.09	4617.54	3402.5
AJUBA_Q96IF1_(S39)	100	106.403	86.8865
AJUBA_Q96IF1_(S237)	100		1230.69	1213.72	1169.26			2069.38	1648.71
AJUBA_Q96IF1_(S119)	100	6190.88	7206.18			3134.3	5156.75	1728.45	2505.66
AJUBA_Q96IF1_(S137)	99.9	683.756	915.837	1656.41	1272.59	1362.9		2288.52	1089.69
AJUBA_Q96IF1_(Y231)	99.6		251.467	1401.54	1319.69		4054.94
AKAP1_Q92667_(S151)	100	10928.4	12185.3	8264.58	9302.96	4058.63	7463.33	7592.02	5583.8
AKAP1_Q92667_(S445)	100			165.567	580.164		4037.22
AKAP1_Q92667_(S592)	100			165.208	212.541	53.6327		106.209	70.7468
AKAP1_Q92667_(T533)	100	16994	31101.3	15603.7	20333.7	16032.5	14332.1	13421.4	13377.2
AKAP1_Q92667_(T70)	100	2307.74	2620.89	2772.03	1673.06			3440.68	3346.08
AKAP1_Q92667_(S429)	100	2207.56	4468.95	2820.56	3029.59	2877.93	2491.65	2878.4	1269.2
AKAP1_Q92667_(S107)	99.9							517.123
AKAP1_Q92667_(T447)	98.4		197.91
AKAP1_Q92667_(S108)	90	1097.64					674.411
AKAP10_A0A0S2Z4Z7_(S96)	100	123.434	239.397	189.851		175.785		1273.35	298.812
AKAP10_A0A0S2Z4Z7_(S52)	100	839.268	424.605			110.712	289.998		131.436
AKAP10_A0A0S2Z4Z7_(S187)	99.9	957.335			297.657		2397.95		163.392
AKAP10_A0A0S2Z4Z7_(S189)	99.5	345.13					1088.51
AKAP11_Q9UKA4_(S448)	100	815.156	1505.69		946.889
AKAP11_Q9UKA4_(S433)	100	80.2953			2455.14			141.825
AKAP11_Q9UKA4_(S1242)	99.95	1379.03	1337.63	762.44	1036.16	1562.68	652.824	1294.24	1558.49
AKAP12_Q02952_(S612)	100	442.647	558.244		842.875	334.891
AKAP12_Q02952_(S1331)	100						2066.06
AKAP12_Q02952_(S286)	100		218.704	456.383
AKAP12_Q02952_(S371)	99.9					296.545
AKAP12_Q02952_(S283)	99.7		142.193
AKAP12_Q02952_(S627)	98.7					221.378			143.725
AKAP13_A0A2X0SF55_(S1929,S1932)	100100	262.696	439.446		172.985			943.804	1333.43
AKAP13_A0A2X0SF55_(S2345)	100	464.04
AKAP13_A0A2X0SF55_(T2467)	100		283.64	495.546	458.999	238.083		361.858
AKAP13_A0A2X0SF55_(S790)	100					322.938	204.844
AKAP13_A0A2X0SF55_(S1690)	100	230.619	361.002			149.473	133.302	250.307	196.584
AKAP13_A0A2X0SF55_(S1876)	100	1289.83	2398.84	1385.89	1790.5	1581.63	1985.11	1595.09	1795.2
AKAP13_A0A2X0SF55_(S1411)	100	639.761	1329.83	655.18	653.358	695.354	496.53	635.486	960.528
AKAP13_A0A2X0SF55_(S2720)	100							287.063	506.13
AKAP13_A0A2X0SF55_(T1149)	100	136.791	225.372		337.206	385.782		308.91
AKAP13_A0A2X0SF55_(S1642)	100	1106.56	1576.95	947.246	482.974	1103.6	467.248	772.42	685.349
AKAP13_A0A2X0SF55_(S1929)	100	2013.28			2758.27
AKAP13_A0A2X0SF55_(S2709)	100	791.628	862.271	951.406	1447.22	1062.44	870.006	1391.9	1115.15
AKAP13_A0A2X0SF55_(S1602)	100	3049.99	3968.25	2428.82	2463.3	2079.83	2073.08
AKAP13_A0A2X0SF55_(S650)	100				80.0691	103.806
AKAP13_A0A2X0SF55_(S983)	100	2706.13	3995.91	2889.87	2389.21	2455.74	2192.24	2632.96	1411.57
AKAP13_A0A2X0SF55_(S1565)	100	1257.69	1365.65	312.394	853.947	362.728	874.571	87.7568	504.337
AKAP13_A0A2X0SF55_(T953)	100			707.498	962.287	1062.82	861.484		676.691
AKAP13_A0A2X0SF55_(S1559)	100	1719.41	2151	620.044	1170.75	1091.76	950.653	1500.03	689.283
AKAP13_A0A2X0SF55_(S1683)	99.9			363.385		244.564		300.307
AKAP13_A0A2X0SF55_(S1932)	99.9			417.358		309.344			523.279
AKAP13_A0A2X0SF55_(S1507)	99.8					338.062		490.515
AKAP13_A0A2X0SF55_(S1906)	99.7667	12.8253	238.399	173.826	798.799	160.205	22.8448	57.8718	146.625
AKAP13_A0A2X0SF55_(T815)	99.7	551.521	602.525	709.638	478.374	645.454	209.809	1232.73	600.198
AKAP13_A0A2X0SF55_(S2728)	99.6	2804.88	3955.1	2652.31	3212.99	3416.7	3173.57	3134.28	2273.56
AKAP13_A0A2X0SF55_(S2398)	99.6	120.909
AKAP13_A0A2X0SF55_(T1930)	99.6			2266.91		2125.1		4273.93
AKAP13_A0A2X0SF55_(S1489)	99.1					125.388		229.841
AKAP13_A0A2X0SF55_(S1229)	99							115.858
AKAP13_A0A2X0SF55_(T2400)	97.9	561.88	332.643	373.47					1076.79
AKAP13_A0A2X0SF55_(S2563)	97.9								101.772
AKAP13_A0A2X0SF55_(S2498)	97.8	94.0729	258.871	944.148	83.5041				223.528
AKAP13_A0A2X0SF55_(S1857)	96.6	979.62	1786.81	286.88	1041.41	494.845	155.838	1477.82	1259.69
AKAP13_A0A2X0SF55_(S649)	90.2						978.056
AKAP17A_Q02040_(S499)	100		733.296		677.312	431.957	326.036		922.54
AKAP17A_Q02040_(S633)	100	239.964				19.3041		35.1853	360.309
AKAP17A_Q02040_(S537)	100	644.545	510.175			569.433	6260.92		316.193
AKAP17A_Q02040_(S611)	99.8	28.4967
AKAP5_P24588_(S178)	99.2	228.377	231.914	197.68		219.027	250.909	120.254	119.155
AKAP5_P24588_(T179)	99				233.235
AKAP8_O43823_(S339)	100		980.899	874.335	1061.27
AKAP8_O43823_(S112)	100	136.587	206.888		251.398	207.522	225.266	247.315	232.137
AKAP8L_Q9ULX6_(S283)	100	150.697
AKAP8L_Q9ULX6_(S326)	100					18.6341			33.3721
AKAP8L_Q9ULX6_(S552)	99.8					366.986
AKAP9_A0A0A0MRF6_(S3845)	100	1558.39	2297.21	1409.09	1503.13	1858.87	660.164	3516.69	1956.22
AKAP9_A0A0A0MRF6_(T3691)	98.5	38.3197
AKAP9_A0A0A0MRF6_(S1776)	98.3		133.879
AKAP9_A0A0A0MRF6_(S3693)	98			190.44				437.863
AKIRIN1_B4DQP0_(S22)	100	2816.17	4077.92	2489.74	2624.47	2641.8	2587	2047.7	1049.38
AKIRIN2_Q53H80_(S21)	100	5148.83	7115.14	2884.79	3187.8	3890.32	2270.1	1578.33	609.802
AKNA_Q7Z591_(S316)	100							503.491	487.278
AKNA_Q7Z591_(S52)	100							1711.41	1061.8
AKNA_Q7Z591_(S997)	100		252.475	408.539		159.999	126.781	303.468	248.635
AKNA_Q7Z591_(S1228)	100			148.242	171.712	94.8184		450.957	276.13
AKNA_Q7Z591_(S1377)	99.9		3145.94	1010.23				6599.88	4682.15
AKR1B10_O60218_(Y199)	100		127.027			181.623
AKR1C1_Q04828_(S232)	100							579.29	649.003
AKT1_B0LPE5_(S124)	99.45	752.083	922.43	374.934		796.334		624.585	1030.31
AKT1_B0LPE5_(S126)	90.55				272.891		141.155
AKT1S1_A0A024QZF6_(S88,S92)	100100	7637.7					3309.12	11080	13592.4
AKT1S1_A0A024QZF6_(S212)	100	406.143				251.45	771.472		112.161
AKT1S1_A0A024QZF6_(T246)	100	1633.79		1566.49	834.373	7869.57	3741.87	1952.25	5083.76
AKT1S1_A0A024QZF6_(S183)	100	1328.43	3514.6	1082.33	2002.56	2254.11	1561	6589.06	4707.23
AKT2_A0A0U4CQG9_(T451)	100		1779.08	1768.98	2328.11	3970.38	676.053	280.516	848.938
AKTIP_H3BM79_(S30)	99.8		1231.66	2386.63	1512.25		673.821	5068.05
ALAD_A0A024R877_(S224)	100	527.999	822.122		843.963		1472.15
ALB_P02768_(T103)	100	922.28							144.42
ALB_P02768_(S82)	100	83.3157							80.2065
ALDH1A1_P00352_(T144)	100	557.162	845.079		727.905		418.014		294.023
ALDH1A1_P00352_(T6)	100	11562.3	21730.1	11703	12392.5	11694.1	9196.08	14733.5	8677.11
ALDH1A1_P00352_(S75)	100	332.701	523.491	409.244	372.137	316.176		414.931	230.023
ALDH1A1_P00352_(T337)	100	1057.53	2036.73	2309.34	2173.02		297.772
ALDH1A1_P00352_(S2)	92.4				9879.29		525.83
ALDH1A1_P00352_(S4)	91.7								5533.44
ALDH1A1_P00352_(S3)	90.9	10873.7		10304.6		10321.9	8374.78
ALDH2_A0A384NPN7_(S91)	100	654.462	811.337	372.095	568.906	529.132	267.375	970.911	584.778
ALDH2_A0A384NPN7_(T283)	100	574.612	671.588	480.19	668.581	386.297	394.909	185.253	370.759
ALDH3A2_A0A5F9ZGX4_(S245)	100			34.1929		22.5052		84.7494	70.9589
ALDH4A1_A0A024RAC7_(S44)	100		908.466		744.218	768.413		1014.37	313.667
ALDOA_P04075_(T9)	100	2671.58	4035.61		2246.78	3219.85	2834.71	4012.35	3272.96
ALDOA_P04075_(S36)	100	1410.14	1121.25	377.711			880.149		526.599
ALDOA_P04075_(S39)	100	970.679	1566.56		680.681	1249.99	1600.2	482.871	1317.64
ALDOA_P04075_(T241)	100	308.344	510.313	391.913	730.72	366.772	108.852	553.055	373.146
ALDOA_P04075_(S46)	100	1131.79	996.522	944.342	749.775	321.043	731.053	1410.62	1107.87
ALDOC_A0A024QZ64_(S45)	100	54.974	131.531	218.743	174.037	124.793		749.871	177.44
ALG1_K7EID2_(S131)	100	241.437	360.611	306.332	342.034	212.991	184.646	486.754	295.166
ALG3_F8WE30_(S13)	100					282.583	4655.16	281	152.237
ALG3_F8WE30_(S11)	99.7							325.311	155.55
ALKBH5_Q6P6C2_(S361)	100	249.067
ALKBH5_Q6P6C2_(S384)	100	629.364	41.9394			256.34	512.959	12.3708	276.074
ALKBH5_Q6P6C2_(Y372)	100				86.7892		58.6904		129.029
ALKBH5_Q6P6C2_(S350)	100			448.315	616.474	319.657
ALKBH5_Q6P6C2_(S374)	99.6	230.904							392.137
ALKBH5_Q6P6C2_(S371)	98						25.3156
ALMS1_A0A087WTU9_(S92)	100	2119.11	2349.28	2952.4	2903.28	2534.09	2810.09	4367.74	1984.47
ALPG_P10696_(S111)	100				586.492	424.277		175.645	83.105
ALPI_A0A024R4A2_(S111)	100	21881.7	31135.3	34115.4	23588.6	19392.4	9917.97	17155.2	8091.27
ALPP_P05187_(S114)	100				586.492	424.277		175.645	83.105
ALS2_A0A2X0SFA0_(S483,S492)	100100					235.607		199.58	463.816
ALS2_A0A2X0SFA0_(S353)	100	290.348	387.807				216.927		147.188
ALS2_A0A2X0SFA0_(T510)	99.8		607.689	556.239	600.277		525.962	1053.32	405.664
ALS2_A0A2X0SFA0_(S466)	97.9	912.449	1920.73	1902.54	1668.53	1241.38	706.007	1137.45	1028.17
ALS2_A0A2X0SFA0_(S492)	97.3	597.388			505.14	529.877	780.127	1357.55	1359.4
ALS2_A0A2X0SFA0_(S1462)	94.2			132.474			39.2121
ALS2_A0A2X0SFA0_(S1335)	91.8	4826.02	5398.36	1124.68	3679.3	3172.49	499.49	4855.44	3363.62
ALS2CR3_Q53TT7_(S53)	100	323.975	469.746	278.797	275.396	245.086	84.7737	248.629	112.197
ALYREF_E9PB61_(S246)	100	110.781	242.34	252.456	170.969	169.828	41.74	199.943
AMBRA1_A0A075B6T1_(S549)	100	382.459	231.746			148.644	286.738
AMFR_Q1RN03_(S191)	100	340.348	2463.14	12725.3	7072.93	87.2747	174.384	9892.1
AMMECR1L_Q6DCA0_(S74)	100	423.572	655.913			513.366			316.172
AMOT_E7ERM3_(S482)	100					252.302
AMOT_E7ERM3_(T829)	100	77.1705		162.943	82.7695	95.8512			142.459
AMOT_E7ERM3_(S827)	94.7		244.836
AMOTL1_A0A024R3A6_(T901,S906)	93.2,99.9						116.327
AMOTL1_A0A024R3A6_(T902,S906)	100100	206.209	183.169	226.431		135.378	95.5185
AMOTL1_A0A024R3A6_(S793)	100	1449.83	1607.22	2025.69	1660.04	1584.17		1707.29	1094.6
AMOTL1_A0A024R3A6_(S906)	100			287.774	308.792	196.914
AMOTL1_A0A024R3A6_(S828)	100	634.927	977.922	714.646	755.452	735.173	944.347	459.74	299.665
AMOTL1_A0A024R3A6_(S924)	100	778.882				607.746
AMOTL1_A0A024R3A6_(S241)	100								5.63072
AMOTL1_A0A024R3A6_(S720)	100	471.154	308.07			241.757	383.507
AMOTL1_A0A024R3A6_(S809)	96.9	287.579
AMOTL1_A0A024R3A6_(S805)	95.8	491.663
AMOTL1_A0A024R3A6_(T803)	92.9		745.069
AMOTL2_Q9Y2J4_(S540)	100			799.694	635.101	595.213
AMOTL2_Q9Y2J4_(S759)	100	527.318							290.342
AMOTL2_Q9Y2J4_(S236)	100	156.998	275.469		190.962	272.041		481.451	175.823
AMOTL2_Q9Y2J4_(S183)	100	57.3302	823.824	994.663	902.679	923.752	470.871	2452.06	1061.79
AMOTL2_Q9Y2J4_(S602)	99.6		368.291		336.459	318.627		510.78	395.423
AMOTL2_Q9Y2J4_(S606)	91.2			735.676
AMPD2_A0A5F9UK94_(S114)	100	115.631	315.182	1332.44	1040.83	475.435	790.908	1441.84	1135.8
AMPD2_A0A5F9UK94_(S46)	100	3979.05	4577.11	3335.27	3252.89	3938.76	2653.77	2625.22	6299.15
AMT_A0A1B0GTA8_(S307)	100	423.01	395.787		187.511	254.321	506.739	628.773	351.023
ANAPC1_Q9H1A4_(S688)	100	2539.29	4369.17	2408.96	2638.36	3072.78	2759.66	2602.86	1732.96
ANAPC1_Q9H1A4_(S1347)	100	166.07		504.198	682.142	170.35			118.891
ANAPC1_Q9H1A4_(S555)	100								133.81
ANAPC1_Q9H1A4_(S343)	100	852.235	1437.32	1358.14	1338.64	924.771		910.889	403.118
ANAPC1_Q9H1A4_(S355)	100	599.778	722.262	859.911	766.315	567.637	366.676	588.678	367.444
ANAPC1_Q9H1A4_(T530)	100	1124.56	1075.15			1074.06		1891.85	1148.28
ANAPC1_Q9H1A4_(T537)	99.9	223.586				234.271			138.186
ANAPC1_Q9H1A4_(S334)	99.9						259.649
ANAPC1_Q9H1A4_(S731)	99.9	844.996	1047.17			561.06	179.219
ANAPC1_Q9H1A4_(S377)	95.6	519.123	554.411	631.922	566.592	530.321	420.894	827.749	249.163
ANAPC2_Q9UJX6_(S218)	100	465.684	506.062	454.496	503.964	419.703	372.43	416.898	302.762
ANAPC2_Q9UJX6_(S534)	100	727.233		873.001	932.15	769.246	681.681	712.104	458.278
ANAPC2_Q9UJX6_(S314)	98.1	226.422		510.356	390.799	352.176			315.896
ANAPC4_Q9UJX5_(S777)	100			284.024		819.777
ANAPC5_F5GY68_(T133)	100		292.261		663.652	474.525
ANK2_A0A5F9ZGX3_(S3808)	100	3406.03					3486.61
ANK2_A0A5F9ZGX3_(S1906)	100	162.583				131.768	99.3003		172.256
ANK2_A0A5F9ZGX3_(S2455)	100					38.4307		38.4616	43.7987
ANK2_A0A5F9ZGX3_(S922)	100	236.543		528.842		268.52
ANK2_A0A5F9ZGX3_(S2265)	100	65.6014	1754.63		95.9465
ANK2_A0A5F9ZGX3_(S1944)	100	1295.1	848.568		206.75	759.005	1238.1		151.166
ANK2_A0A5F9ZGX3_(S7)	100	193.214	139.263		138.084	96.2592	401.604		376.173
ANK2_A0A5F9ZGX3_(S1875)	100		256.534
ANK2_A0A5F9ZGX3_(S3838)	100	909.528	1756.44	683.326	1224.22	897.504	977.393	1338.33	1619.5
ANK2_A0A5F9ZGX3_(S1770)	99.9	647.414	909.94		565.47		432.219
ANK2_A0A5F9ZGX3_(S1955)	99.9	182.153			1191.38	410.723	233.387		165.423
ANK2_A0A5F9ZGX3_(T3829)	99.7			851.489			784.569		1120
ANK2_A0A5F9ZGX3_(T924)	99.2	381.771	154.324		647.052
ANK2_A0A5F9ZGX3_(S1981)	99.1			982.481
ANK2_A0A5F9ZGX3_(S1825)	98.8		185.712		440.051	305.944	274.849		54.2731
ANK2_A0A5F9ZGX3_(S3810)	98.7			186.892			3471.86
ANK2_A0A5F9ZGX3_(S1979)	98.1	1871.48
ANK2_A0A5F9ZGX3_(S3860)	97.7	658.334
ANK2_A0A5F9ZGX3_(S1873)	97.3					297.174
ANK2_A0A5F9ZGX3_(T3818)	91.1				206.76
ANK3_A8KA62_(S957)	100		1217.54	2469.37		303.65	374.236	108.825
ANK3_A8KA62_(T882)	100	204.764		674.245		146.547		327.155	354.66
ANK3_A8KA62_(S603)	100			215.683	314.491	312.111	82.3955		219.988
ANK3_A8KA62_(S922)	100	2073.63	1241.46	1637.3	1739.92	1390.65	1419.29	1621.41	2366.6
ANK3_A8KA62_(S584)	100	449.713	580.969	916.104	805.83	475.302	590.167	1162.29	715.662
ANK3_A8KA62_(T84)	99.7	185.803				98.8189			190.177
ANK3_A8KA62_(S606)	99.5		272.727			544.366			158.762
ANK3_A8KA62_(S587)	99.4	42.6242
ANKFY1_Q9P2R3_(S270)	100	269.82		520.638	463.592	225.034	211.607	156.755
ANKFY1_Q9P2R3_(S861)	100	35.3376		45.1706				50.9743	29.9417
ANKHD1_Q8IWZ3_(S1679)	100						1060.74
ANKHD1_Q8IWZ3_(S1670)	100	3487.06	3103.08	2275.44	2027.11	2202.52	2131.09	1520.7	1196.08
ANKHD1_Q8IWZ3_(T1538)	99.2	520.163	654.233			529.108	1096.06		492.994
ANKHD1_Q8IWZ3_(S11)	96.5	289.533	746.2			480.349
ANKHD1_Q8IWZ3_(T2323)	96.3	216.561		282.109				334.624
ANKHD1_Q8IWZ3_(T1678)	96	350.092
ANKHD1-EIF4EBP3_H7C0V5_(S575)	100	242.269	325.282	648.385	474.098	488.703	173.153	745.835	601.257
ANKHD1-EIF4EBP3_H7C0V5_(S617)	100	478.386				441.407
ANKHD1-EIF4EBP3_H7C0V5_(S558)	98.9	3062.42	3305.93	4576.67	3156.84	3683.4	3913.14	6932.71	4766.83
ANKIB1_Q58F08_(S372)	100	1615.71	1951.45	604.735	809.379	1008.08	3077.25	1099.43	1009.35
ANKIB1_Q58F08_(S546)	97.45	127.897					152.589	182.906
ANKIB1_Q58F08_(S526)	92.6			507.15			306.05		365.332
ANKLE2_Q86XL3_(S528)	100	654.164	489.66	1283.45	923.215	711.135	421.654	489.014	435.328
ANKLE2_Q86XL3_(S268)	100	2312.98	2156.68	2965.41	2631.76	1800.03	1374.92	1392.14	1045.35
ANKLE2_Q86XL3_(S662)	100	1980.23	1936.92	2019.73	1578.55	2143.95	1402.26	3422.7	1637.82
ANKLE2_Q86XL3_(S919)	100	146.062		365.978	421.836	227.331	116.758		377.621
ANKLE2_Q86XL3_(S261)	100	788.54	661.854			544.217	430.127	591.964
ANKLE2_Q86XL3_(S896)	99.9	193.686
ANKLE2_Q86XL3_(S45)	99.3					142.166
ANKRD11_Q6UB99_(S1983,S1990)	100100	994.252	1332.96	1284.74	1147.1	1170.28	407.659	469.221	1005.91
ANKRD11_Q6UB99_(S1509)	100	484.724	1363.6		3342.34	988.314	178.015		179.862
ANKRD11_Q6UB99_(S276)	100	689.71	1028.58	855.348	792.162	867.199	1036.07	406.861	284.786
ANKRD11_Q6UB99_(S1847)	100					460.855		724.23	381.873
ANKRD11_Q6UB99_(S609)	100	160.669	194.564	252.065	273.668	130.929	112.477
ANKRD11_Q6UB99_(S1859)	100	176.375	257.443
ANKRD11_Q6UB99_(S1878)	100					48.1067		152.386	131.52
ANKRD11_Q6UB99_(S1983)	100	606.205	678.576	651.616	552.584	383.477	292.784		206.449
ANKRD11_Q6UB99_(S834)	99.9					313.212			196.392
ANKRD11_Q6UB99_(S1792)	98.7			347.789			286.573
ANKRD12_Q6UB98_(S1189)	100	194.878	241.249	277.233	228.888	209.449	76.2714	414.727	264.444
ANKRD12_Q6UB98_(S1255)	100	298.088					1070.86
ANKRD12_Q6UB98_(S1799)	100			217.274	192.692	159.695
ANKRD12_Q6UB98_(S568)	100	676.908	1642.56		505.261	518.714		348.939	250.629
ANKRD12_Q6UB98_(S630)	100	79.9136	175.98	236.94	275.596	129.677		115.465	152.08
ANKRD13D_A0A024R5D5_(S465,T469)	100100		255.851	1121.97	978.115	320.521		1380.23	417.154
ANKRD13D_A0A024R5D5_(T469)	100	345.399	399.729	745	525.893			664.894	245.396
ANKRD17_O75179_(S2401)	100	6627.44	6897.02	7251.05	6522.69	6568.23	6678.31	8864.12	6235.39
ANKRD17_O75179_(T5)	100		1259.37			1041.13		1804.54
ANKRD17_O75179_(S2067)	100	532.672			184.71	396.352	763.242		240.53
ANKRD17_O75179_(S1639)	100	34.1938	69.7421	111.529		45.6035	33.6078	158.131	146.47
ANKRD17_O75179_(S1940)	100	1008.02	1649.29
ANKRD17_O75179_(S2047)	100	187.454							430.696
ANKRD17_O75179_(S1457)	100					31.4133
ANKRD17_O75179_(S1635)	99.8	78.5739	128.767				116.281		69.3565
ANKRD17_O75179_(T12)	99.2	1203.63		1496.19
ANKRD17_O75179_(S1696)	98.9	719.602	720.221		357.304		299.383		298.475
ANKRD17_O75179_(S2045)	94.55	3797.72	4880.34	2085.44	5789.69	2724.2	3510.46
ANKRD26_A1L497_(S647)	98.7	298.676				223.091	212.808		338.795
ANKRD27_Q96NW4_(S962)	100							1229.59	592.051
ANKRD28_A0A024R2I9_(S1011)	100	2192.67	3662.9	2958.07	2845.93	3432.35	2368.4	8733.65	4673.6
ANKRD28_A0A024R2I9_(T1009)	99.7		959.531
ANKRD50_Q8TB46_(S425)	100	224.562	155.308	131.07	349.757	163.889		589.721	296.985
ANKRD50_Q8TB46_(T429)	94.4	160.771				122.52		255.647
ANKRD52_Q8NB46_(S1028)	100	596.399	1026.36	335.634	394.393	488.253	326.735	347.387	158.352
ANKRD54_C9JU48_(S63)	100	383.332	135.936				1159.08		304.895
ANKS1A_A0A3B3ISP1_(S641)	100						269.511
ANKS1A_A0A3B3ISP1_(S684)	100	2885.03	5160.39	2181.89	3320.42	2636.77	1407.26
ANKS1A_A0A3B3ISP1_(T339)	100	669.313	2912.11	2063.66	2541.89	2397.77
ANKS1A_A0A3B3ISP1_(S668)	100	1629.15	1096.63	217.095	208.903	1172.07	2293.86		875.694
ANKS1A_A0A3B3ISP1_(S682)	99.9								272.751
ANKS1A_A0A3B3ISP1_(S647)	99.8					66.893			531.957
ANKS1A_A0A3B3ISP1_(S610)	99			148.502					31.9539
ANKS1A_A0A3B3ISP1_(S649)	98.7	41.2399		52.2178	82.7982
ANKS1A_A0A3B3ISP1_(S908)	98.4	4647.78	7712.7	4776.45	5994.78	4040.46	2967.5	2291.83	2824.06
ANKS1A_A0A3B3ISP1_(S698)	98.25		2062.14	886.405		249.941	439.079
ANKS1A_A0A3B3ISP1_(S666)	97.3					132.825
ANKS3_D3DUE4_(S191)	96.5					213.305
ANKS4B_Q8N8V4_(S196)	100	710.385			705.563	532.648	484.676	178.768
ANKS4B_Q8N8V4_(T204)	100			139.224		43.5716	162.265
ANKS4B_Q8N8V4_(T215)	100	28.0991	117.206	110.383	37.7962				37.4511
ANKS4B_Q8N8V4_(S283)	100	626.143	629.574	1728.9	2470.12	1813.76	2254.05	946.748	1365.98
ANKS4B_Q8N8V4_(S184)	95.8	784.472
ANKS6_A0A0A0MRS7_(S433)	99.7	557.361					1333.98
ANKZF1_Q9H8Y5_(S361)	100	678.289	686.641		336.811	467.234	381.867	474.668	369.342
ANKZF1_Q9H8Y5_(S398)	100	211.147	162.961			209.928	458.878		91.043
ANKZF1_Q9H8Y5_(T607)	100	1967.15	2411.23	1049.22	1331.55	2077.8	4721.67	4106.23	2268.85
ANKZF1_Q9H8Y5_(S56)	100	70.6684	57.0602		75.8806	20.0715		86.9439
ANKZF1_Q9H8Y5_(T674)	99.9	423.586	434.908	322.511					796.987
ANKZF1_Q9H8Y5_(S675)	98.4	222.146	348.291	335.017	280.361		174.532	1176.57	1632.71
ANLN_A0A024RA49_(T397,T401)	100100	127.481	299.232	369.964	273.48	126.49	60.9997		67.2944
ANLN_A0A024RA49_(S485)	100	370.988	438.1	744.343
ANLN_A0A024RA49_(S323)	100	5402.47	4899.81	6841.51	2418.31	2114.11	5151.36	1605.92	545.264
ANLN_A0A024RA49_(S642)	100	3065.64	2082.99		2240.59
ANLN_A0A024RA49_(T472)	100	1478.82	2172.73	2675.11	1792.68	1458.94	1095.48	993.504	600.801
ANLN_A0A024RA49_(T194)	100	296.984		429.034	326.683	219.816	253.142
ANLN_A0A024RA49_(S54)	100	162.215		131.406	194.544	120.285
ANLN_A0A024RA49_(S792)	100	705.994	214.545		94.6068	305.151	443.168	623.383	474.112
ANLN_A0A024RA49_(T364)	100	248.011	243.053	1079.8	557.717		147.873		121.273
ANLN_A0A024RA49_(S182)	100		18374.1	28808.9		14398.5			8684.29
ANLN_A0A024RA49_(S65)	100	1907.44	4832.62	4678.47			1838.7
ANLN_A0A024RA49_(S927)	90.25	932.376	1239.67	819.499	1513.68	902.965	548.312	491.352
ANO6_Q4KMQ2_(S909)	100		237.174	945.262	675.565	730.577		993.166	1158.32
ANO6_Q4KMQ2_(S256)	100	84.6921	90.8754	85.5138	96.5739	99.6327		116.779	95.2536
ANP32A_P39687_(T15)	100	1797.45	896.606	247.281	561.491	864.109	1496.35	2980.38	1142.69
ANP32B_Q92688_(T15)	100	276.563	148.233		221.876	156.674	384.851	210.99	232.543
ANP32B_Q92688_(T244)	100	284.832	364.919	1635.13	760.979	189.039		195.407	83.6199
ANXA1_P04083_(S37)	100	267.981	417.167	433.993	378.955	274.204	215.326	556.06	336.447
ANXA2_A0A024R5Z7_(T19)	100	7005.43	2444.46	14495.8	11395.1	7430.49	2491.19	17253	7509.75
ANXA2_A0A024R5Z7_(Y24)	100	410.549	817.037	230.584	727.039	365.381	286.656	559.921
ANXA2_A0A024R5Z7_(S26)	100	294.817				492.521		2250.07	866.057
ANXA2_A0A024R5Z7_(S127)	100						383.421
ANXA2_A0A024R5Z7_(S85)	100			26.7364		11.8053
ANXA2_A0A024R5Z7_(S184)	100					624.23	212.922	382.099	302.975
ANXA2_A0A024R5Z7_(S12)	100								587.98
ANXA2_A0A024R5Z7_(T123)	99.5							522.133
ANXA2_A0A024R5Z7_(T3)	98.3	468.995		1059.34	1423.75			818.302	547.451
ANXA2_A0A024R5Z7_(S2)	98.2				934.426	511.674	366.924
ANXA4_P09525_(T195)	100	64.882
ANXA4_P09525_(S12)	99.85	771.116	1298.73	961.257	1171.1	667.518	1521.69	1554.51	1486.12
ANXA5_P08758_(S37)	100		127.499	131.949		72.6067		191.453	154.133
AP1AR_Q63HQ0_(T228)	100	1930.3	1725.48	3947.48	2535.15	3436.7	1540.43
AP1GBP1_A0A024R0X0_(S772)	100	230.611				290.758		515.025	426.184
AP1GBP1_A0A024R0X0_(S580)	100		1138.72		1521.09	2536.04	4088.47		1013.67
AP1GBP1_A0A024R0X0_(S752)	100	1068.19		1757.03	1804.73				940.243
AP1GBP1_A0A024R0X0_(S812)	100	8378.28	7988.02	4311.71	4559.42	5159.76	3908.32	6831.55	6764.25
AP1GBP1_A0A024R0X0_(S1075)	100	313.044		196.955
AP1GBP1_A0A024R0X0_(S1087)	100	746.243			1220.69	1056.08	1547.54	1983.22	925.482
AP1GBP1_A0A024R0X0_(S919)	99.9			184.14				480.346	374.129
AP1GBP1_A0A024R0X0_(S932)	99.5		316.348						168.536
AP1GBP1_A0A024R0X0_(S473)	98								96.1537
AP1GBP1_A0A024R0X0_(S936)	97.9		1336.21					872.564	46.8929
AP1GBP1_A0A024R0X0_(S935)	96.6	3725.86	5760.83	2556.79	3124.67	2867.4	2525.77	3175.25	2715.67
AP1GBP1_A0A024R0X0_(S1085)	95.4					316.031	384.287
AP1GBP1_A0A024R0X0_(S467)	94.8					305.503
AP1M1_A0A024R7K8_(T152,T154)	100100	1642.8	3226.96	3019.11	3007.77	2309.8	438.037	5025.11	2849.68
AP1M1_A0A024R7K8_(T223)	100	316.388	141.515	343.378	212.537	237.577	251.64		88.7399
AP1M1_A0A024R7K8_(T154)	99.4	4301.6	3024.92	3304.5	5272.43	1676.03	1859.9	4821.89	3788.38
AP1M1_A0A024R7K8_(T152)	97.7			135.923
AP1S1_A0A024QYT6_(S147)	100	219.082	213.193	1567.99	2479.51	371.198	160.466	181.899	309.521
AP2A1_O95782_(S517)	97.4				119.416				91.4278
AP2M1_A0A087WY71_(T155)	100	123.995	3760.19	2894.21	2754.97	1530.98	440.146	500.048	672.867
AP2M1_A0A087WY71_(S152)	94.5				279.888
AP3B1_A0A0S2Z5J4_(S609)	100	1773.09	894.539	327.796	342.941	508.805	451.367	328.027	222.5
AP3B1_A0A0S2Z5J4_(S276)	100	4740.56	3652.95			484.359		133.96	1327.96
AP3D1_A0A2R8Y611_(S571)	100	1924.57						122.101	53.3975
AP3D1_A0A2R8Y611_(S661)	100	53.8092	96.9315		231.295	180.13	262.833		166.136
AP3D1_A0A2R8Y611_(S400)	100	780.754	565.197	325.466	554.213	260.543		538.138	375.082
AP3M1_A0A024QZR5_(S385)	100	990.034	391.143	341.292	168.145	165.206	396.658	241.01	160.401
AP5M1_E7EQ45_(T129,S131)	100100				400.637
APBA2_Q99767_(T306)	99.6	297.971	615.638		565.554
APBA2_Q99767_(S480)	97.3	525.335				232.315	235.046	459.507	424.126
APBA3_O96018_(S11)	97.3							400.296	259.645
APBB2_Q92870_(S123)	100	532.104	657.155	617.766	680.381	518.376	516.349	666.38	545.997
APBB2_Q92870_(T34)	100	1664.81	1817.67		518.309	859.009		740.815	845.058
APBB2_Q92870_(S330)	99.9	678.292					282.605
APBB2_Q92870_(S334)	98.4					59.6695
APBB2_Q92870_(S229)	97.5					81.9397
APC_A0A224ANK2_(S2533,S2535)	99.9,100	116.751				543.26		649.219	519.751
APC_A0A224ANK2_(S1371)	100		1159.07		559.296	704.354	241.994	659.922	461.119
APC_A0A224ANK2_(S2323)	100						245.818
APC_A0A224ANK2_(S2449)	100			926.871			1905.09
APC_A0A224ANK2_(S2512)	100	424.659		666.36	591.848	526.596	311.054	893.7	528.447
APC_A0A224ANK2_(S2830)	100	210.936	432.154		328.93	414.948		494.525	340.531
APC_A0A224ANK2_(S1042)	100		259.483	272.689	235.865	389.167	133.763	62.0648	190.335
APC_A0A224ANK2_(S2772)	100	155.895	228.202		192.858	407.564	204.095	291.96	341.632
APC_A0A224ANK2_(S2283)	100						1105.67
APC_A0A224ANK2_(S2260)	99.9	125.302				119.161	181.142		44.0667
APC_A0A224ANK2_(S2789)	99.8	302.972	264.462	293.229
APC_A0A224ANK2_(T1773)	99.8	145.587	213.63		599.003		816.338
APC_A0A224ANK2_(S2473)	99.8	103.066
APC_A0A224ANK2_(S2835)	99.8	872.138				749.594	760.108
APC_A0A224ANK2_(S111)	99.7	967.671				1208.99			1679.42
APC_A0A224ANK2_(S2469)	99.6			235.422	311.854
APC_A0A224ANK2_(S2270)	99.6	50.7601	37.5558			46.9675	42.9543
APC_A0A224ANK2_(S2535)	99.5	717.331	1382.31				263.436	992.492
APC_A0A224ANK2_(S2537)	97								388.458
APC_A0A224ANK2_(S1774)	96.5	957.435	602.894	947.448		842.993		800.125	546.73
APC_A0A224ANK2_(T2676)	96.5		1172.39				811.915	1334.5
APC_A0A224ANK2_(S1436)	96.4	249.998				94.6323	771.825
APC_A0A224ANK2_(S1360)	95.9				141.122
APC_A0A224ANK2_(S2557)	95.6	477.173
APC_A0A224ANK2_(T1438)	94.7	968.866	895.386	625.1	713.142	975.086	1246.32	184.336	253.474
APC_A0A224ANK2_(S748)	94.55				282.469	94.0043
APC_A0A224ANK2_(S744)	93.25		325.882			488.169		334.408
APC variant protein_Q4LE70_(S2535,S2537)	99.9,100	116.751				543.26		649.219	519.751
APC variant protein_Q4LE70_(S1373)	100		1159.07		559.296	704.354	241.994	659.922	461.119
APC variant protein_Q4LE70_(S2832)	100	210.936	432.154		328.93	414.948		494.525	340.531
APC variant protein_Q4LE70_(S2514)	100	424.659		666.36	591.848	526.596	311.054	893.7	528.447
APC variant protein_Q4LE70_(S1044)	100		259.483	272.689	235.865	389.167	133.763	62.0648	190.335
APC variant protein_Q4LE70_(S2285)	100						1105.67
APC variant protein_Q4LE70_(S2451)	100			926.871			1905.09
APC variant protein_Q4LE70_(S2774)	100	155.895	228.202		192.858	407.564	204.095	291.96	341.632
APC variant protein_Q4LE70_(S2325)	100						245.818
APC variant protein_Q4LE70_(S2262)	99.9	125.302				119.161	181.142		44.0667
APC variant protein_Q4LE70_(T1775)	99.8	145.587	213.63		599.003		816.338
APC variant protein_Q4LE70_(S2475)	99.8	103.066
APC variant protein_Q4LE70_(S2791)	99.8	302.972	264.462	293.229
APC variant protein_Q4LE70_(S2837)	99.8	872.138				749.594	760.108
APC variant protein_Q4LE70_(S113)	99.7	967.671				1208.99			1679.42
APC variant protein_Q4LE70_(S2471)	99.6			235.422	311.854
APC variant protein_Q4LE70_(S2272)	99.6	50.7601	37.5558			46.9675	42.9543
APC variant protein_Q4LE70_(S2537)	99.5	717.331	1382.31				263.436	992.492
APC variant protein_Q4LE70_(S2539)	97								388.458
APC variant protein_Q4LE70_(S1776)	96.5	957.435	602.894	947.448		842.993		800.125	546.73
APC variant protein_Q4LE70_(T2678)	96.5		1172.39				811.915	1334.5
APC variant protein_Q4LE70_(S1438)	96.4	249.998				94.6323	771.825
APC variant protein_Q4LE70_(S1362)	95.9				141.122
APC variant protein_Q4LE70_(S2559)	95.6	477.173
APC variant protein_Q4LE70_(T1440)	94.7	968.866	895.386	625.1	713.142	975.086	1246.32	184.336	253.474
APC variant protein_Q4LE70_(S750)	94.55				282.469	94.0043
APC variant protein_Q4LE70_(S746)	93.25		325.882			488.169		334.408
APEX1_P27695_(S54)	90.8						327.902
API5_G3V1C3_(S464)	100	22401.5	29918.9	47318.1	45726.5	40034	38008.4	28133.1	10578.9
APIP_B4DY17_(S104)	100	1366.7	839.522
APLP2_A0A024R3N3_(Y702)	99.2	216.298		208.895	219.086	209.549		236.834
APOA2_P02652_(S54)	100		28.2923
APOB_C0JYY2_(S4048)	100		52.3263						29.6231
APP_A0A0A0MRG2_(S331)	100		327.763				475.147		744.813
APPL1_Q9UKG1_(S401)	99.4	1370.06	790.019			606.964	352.694	1949.78	1466.18
APPL2_Q8NEU8_(T399)	100	124.789
APPL2_Q8NEU8_(T346)	99.6							257.045	164.491
APRT_P07741_(S66)	99.5					454.247
APTX_A0A0A0MRW7_(S132)	100						1017.46
ARAF_A0A024R178_(T181)	100					59.9506		236.112	110.306
ARAF_A0A024R178_(S157)	100	852.213	2252.55			1021.37	272.111	539.304	124.2
ARAF_A0A024R178_(S186)	99.8	452.242	562.302			29.5771		279.238	111.207
ARAF_A0A024R178_(S257)	99.7						1937.12
ARAP1_Q96P48_(S1435)	100		63.4293				38.3645		62.6089
ARAP1_Q96P48_(S738)	97.8								202.376
ARAP1_Q96P48_(S70)	90.1				53.4763		350.608	567.673	83.3818
ARAP3_G5E9Y3_(T1179)	100	381.244	1033.94	264.325	563.187	474.924	261.144	1056.67	703.484
ARAP3_G5E9Y3_(S1275)	100	186.64				398.375			1089.31
ARAP3_G5E9Y3_(S1211)	100	54.781	197.63		123.954	90.3572		209.138	116.982
ARCN1_B0YIW5_(S493)	100	254.352					1019
ARCN1_B0YIW5_(S253)	98.7	135.086
ARF1_A0A024R3Q0_(S147)	100	3200.53	3280.52	1666.49	3322.58	1550.85	1642.15	759.277	1210.01
ARF3_A0A024R0Y6_(S147)	100	3200.53	3280.52	1666.49	3322.58	1550.85	1642.15	759.277	1210.01
ARF4_P18085_(S147)	100	912.737	1168.06	835.156	818.648	877.25	516.448	1254.3	790.43
ARFGAP1_Q8N6T3_(T189)	100	3311.48	2907.32	2271.37	2350.32	3872.78	3276.9	1639.62	2769.86
ARFGAP1_Q8N6T3_(T135)	99.95	187.522	1651.99
ARFGAP2_Q8N6H7_(S368)	100	1620.34	940.078			1523.49	1146.4		1836.48
ARFGAP2_Q8N6H7_(S146)	100	28624.8	50082.7	38907.3	49812.4	28473.6	17589	35661.6	34460.4
ARFGAP2_Q8N6H7_(S340)	100	215.145			296.55	190.848	94.0951		146.338
ARFGAP2_Q8N6H7_(S432)	100					756.307		3258	1841.44
ARFGAP3_A0A024R4U0_(S331)	100		702.2	616.562	1113.72	44.5502			95.96
ARFGAP3_A0A024R4U0_(S143)	100	5667.55	13063.4	8972.36	7393.81	8787.2	5014.05	21606	18057.5
ARFGAP3_A0A024R4U0_(S367)	93.8					181.635
ARFGEF1_A0A024R7X0_(S234,S243)	100100			581.771		239.816		387.362	342.543
ARFGEF1_A0A024R7X0_(S1566,S1569)	100100	465.602				473.371		636.329	615.492
ARFGEF1_A0A024R7X0_(S1569)	100	3526.14	4080.04	2944.67	2792.51	3175.81	3580.29	3029.27	4196.95
ARFGEF1_A0A024R7X0_(S243)	100	2340.63	3198.63	3854.41	3760.87	2932.18	228.122	8613.76	4446.08
ARFGEF1_A0A024R7X0_(S1566)	100	3428.33				461.551	2374.9		448.21
ARFGEF1_A0A024R7X0_(S1079)	100		51.77		77.4031	133.167		208.223	121.792
ARFGEF1_A0A024R7X0_(S52)	100	707.404	1401.08	2590.2	1915.97	1248.67	936.972	2294.87	1804.77
ARFGEF1_A0A024R7X0_(S234)	100	506.067	1150.13	1176.84	2790.89	1075		3451.47	668.597
ARFGEF1_A0A024R7X0_(S1555)	96.1							497.515
ARFGEF2_Q9Y6D5_(S240,T244)	100100	251.441	367.518		259.9
ARFGEF2_Q9Y6D5_(S218,S227)	100100	2525.39	3939.72	7234.52	5292.38	3055.06	1817.2	7749.56	4090.91
ARFGEF2_Q9Y6D5_(S349)	100	44.3072	126.138			46.674			94.8155
ARFGEF2_Q9Y6D5_(S1511)	100								241.663
ARFGEF2_Q9Y6D5_(S1534)	100	347.364	185.576			233.782	122.782		245.938
ARFGEF2_Q9Y6D5_(S227)	100	11423.7	14409.4	21342.8	14813.8	11091.3	7567.21	27443.4	12629.9
ARFGEF2_Q9Y6D5_(S1782)	100			63.9995		30.4254		264.57	251.029
ARFGEF2_Q9Y6D5_(S1528)	100	471.01			440.231	178.437	654.858		508.212
ARFGEF2_Q9Y6D5_(T244)	99.95	605.609		190.121			275.754		75.3566
ARFGEF2_Q9Y6D5_(S277)	99.45	5303.34	2629.27		606.885		5296.51		1075.42
ARFGEF2_Q9Y6D5_(S218)	98.5							98.7642
ARFGEF3_Q5TH69_(S2061)	100	399.275	353.783			48.0354	110.957	26.3654	20.1355
ARFGEF3_Q5TH69_(S1991)	100	22210.8	22493.6	16322.2	14706.7	15311.7	14482.7	23585.6	12734.1
ARFGEF3_Q5TH69_(S597)	100					134.605			139.201
ARFGEF3_Q5TH69_(S2097)	99.9	962.267				1169.83	2100.02	551.335	771.225
ARFGEF3_Q5TH69_(S2101)	99.3	301.696	599.459				319.731
ARFGEF3_Q5TH69_(S1651)	97.9		993.385
ARFGEF3_Q5TH69_(S2100)	97.9					314.764
ARFIP1_B4E273_(T361)	100				286.974	99.9384		223.765	183.581
ARFIP2_A0A087X1E4_(T109)	100	272.967					337.157
ARFIP2_A0A087X1E4_(S105)	99.4		414.035				600.809
ARG1_P05089_(S62)	100	113.566	457.513	400.918	429.586	441.076	275.692	1059.35	1038.62
ARG1_P05089_(S163)	96.4								185.866
ARGLU1_Q9NWB6_(S58,S60)	100100	100.794	55.1151		39.0801
ARGLU1_Q9NWB6_(S77)	100	7067.05	6443.97	13375.6	14540.3	8500.26		13331.7	5910.78
ARHGAP1_Q07960_(S50,S51)	97,98.5					182.191
ARHGAP11A_A0A2X0SFK9_(S868)	100	420.888		255.779	203.368	196.069
ARHGAP11A_A0A2X0SFK9_(T323)	100	1177.48	1567.91	939.271	826.671	743.032	635.405	490.324	280.381
ARHGAP11A_A0A2X0SFK9_(T508)	100	452.418	565.512			349.08	346.968
ARHGAP11A_A0A2X0SFK9_(S422)	100						466.109
ARHGAP12_A0A2X0TVR3_(T231,S240)	99.4,100					1248.82		2310.53	1274.81
ARHGAP12_A0A2X0TVR3_(Y243)	100				560.086
ARHGAP12_A0A2X0TVR3_(S176)	100	1239.07	2284.47	1619.59	2011.03	1552.08	243.266	3112.2	1824.03
ARHGAP12_A0A2X0TVR3_(T231)	100		876.067					1291.51
ARHGAP12_A0A2X0TVR3_(S423)	100	3181.51	3654.93	1798.74	4075.48	2853.04	1040.74	2419.14	2298.67
ARHGAP12_A0A2X0TVR3_(S165)	100	1054.23	1213.91	3043.12	823.069	1701.28	775.963	2194.53	1242.25
ARHGAP12_A0A2X0TVR3_(T634)	100	206.221	246.046	306.829	315.535	208.994		757.007	386.567
ARHGAP12_A0A2X0TVR3_(S213)	99.5								79.6342
ARHGAP12_A0A2X0TVR3_(S103)	96.9	685.042	1709.29			888.877		2039.58	826.433
ARHGAP17_Q68EM7_(S674,S676)	76,78.7					62.4144
ARHGAP17_Q68EM7_(S676)	100	1519.92
ARHGAP17_Q68EM7_(T793)	100	2591.89	1005.74	1119.75	1426.09	966.252	1654.25	1411.13	1218.09
ARHGAP17_A0A2X0SF71_(S497)	100	460.808	413.08	429.267	536.878	169.784	773.165	997.377	770.5
ARHGAP17_Q68EM7_(S575)	100					762.602	1899.29
ARHGAP17_Q68EM7_(S484)	100	645.895	851.178	1641.9	2353.63	860.149	357.656	2391.84	1001.89
ARHGAP17_Q68EM7_(S667)	100	2046.44			4616.8	2111.87	2037.54	4653.19	1894.13
ARHGAP17_Q68EM7_(Y701)	100			1618.76	798.619
ARHGAP17_Q68EM7_(T628)	99.6667			1318.07	3764.21	310.035		358.328	176.922
ARHGAP17_Q68EM7_(T786)	97			383.23	772.523
ARHGAP17_Q68EM7_(S625)	92	2952.43	950.608	1177.89	1674.32	1050.35	991.536	5674.83	2565.54
ARHGAP18_Q8N392_(T596)	100	1068.43		1593.37	1642.6	1095.67	1023.09
ARHGAP18_Q8N392_(T260)	100	380.192	647.917	513.662	532.02	225.636	197.913		296.122
ARHGAP18_Q8N392_(T158)	100						7.98167	373.895	158.284
ARHGAP19_A0A2X0U4I8_(S422)	100	604.724	1059.02		1764.2		460.163
ARHGAP19_A0A2X0U4I8_(T404)	100	39.0165					93.0796	59.6568	60.9192
ARHGAP19_A0A2X0U4I8_(T476)	99.95	516.736	552.628	1026.95	987.672	182.392
ARHGAP20_A0A0C4DGG5_(S445)	100	415.564
ARHGAP20_A0A0C4DGG5_(S692)	100	8265.26	12143.3	12456.2	13481.6	5669.12		4226.65	2418.75
ARHGAP20_A0A0C4DGG5_(S682)	99.8					1111.55
ARHGAP20_A0A0C4DGG5_(S694)	98.8	4049.8	8785.97	10920.7		5223.12	1588.1	2244.38	1187.89
ARHGAP21_A0A2X0SF83_(S941)	100	473.316	504.974	131.47	247.506	308.249	202.192	621.726	702.735
ARHGAP21_A0A2X0SF83_(S603)	100	640.396	673.124	1711.01	1185.36	1080.41	700.244	2097.33	1237.91
ARHGAP21_A0A2X0SF83_(T734)	100	1641.35	3184.93	2996.59	4046.69		1397.33	2308.67
ARHGAP21_A0A2X0SF83_(S464)	100	296.176	329.419	579.557	370.202	292.474		430.782	270.795
ARHGAP21_A0A2X0SF83_(S306)	100	416.41		610.018	593.725		330.095	1121.99	567.562
ARHGAP21_A0A2X0SF83_(S1514)	100		195.853
ARHGAP21_A0A2X0SF83_(S1691)	100		326.882						62.1315
ARHGAP21_A0A2X0SF83_(S911)	99.9						603.522		281.755
ARHGAP21_A0A2X0SF83_(S1102)	99.8	447.88					404.696
ARHGAP21_A0A2X0SF83_(S446)	99.8	147.352	280.903		388.661	214.911		338.769	221.711
ARHGAP21_A0A2X0SF83_(S1729)	99.8			910.91			677.458
ARHGAP21_A0A2X0SF83_(S430)	99.8	761.531	1134.16	1369.87	1327.37		293.571	1905.22
ARHGAP21_A0A2X0SF83_(S1086)	99.8	41.2471					178.995	70.1158
ARHGAP21_A0A2X0SF83_(S1848)	99.6	479.094	1040	1225.05	769.286	837.668
ARHGAP21_A0A2X0SF83_(S730)	99.1					2224.22			1248.22
ARHGAP21_A0A2X0SF83_(T221)	98.75						1114.96
ARHGAP21_A0A2X0SF83_(S1592)	96.4					147.685
ARHGAP21_A0A2X0SF83_(S849)	96.3	128.675	243.65	631.271	528.734		337.503
ARHGAP24_A0A2X0SFU2_(S415)	97						358.158	550.448
ARHGAP25_A0A2X0TVS2_(S355)	100	1587.38	1721		734.564	1753.06	1696.52	987.532	1046.39
ARHGAP25_A0A2X0TVS2_(S526)	99.8	73.5886				64.5884	77.9719	89.7081
ARHGAP27_A0A0G2JNY3_(S466)	100	1689.83	865.588	442.01	357.294	931.305	1048.98	582.858	1693.51
ARHGAP27_A0A0G2JNY3_(S182)	100	347.331	479.281			123.12	191.95	408.889	214.007
ARHGAP27_A0A0G2JNY3_(S456)	99.7	50.0394				54.4151	63.3738		133.056
ARHGAP27_A0A0G2JNY3_(S632)	99.3					188.796	1144.43
ARHGAP29_A0A2X0U4J5_(S949)	100	720.867	963.298	1055.22	1210.35	1096.33	939.318	761.235	949.103
ARHGAP29_A0A2X0U4J5_(S190)	100	96.5494	283.164	189.065	159.936	154.188	87.6743	250.979	165.419
ARHGAP29_A0A2X0U4J5_(S1185)	100			1458.58				1318.7	1122
ARHGAP29_A0A2X0U4J5_(S1019)	100	252.559	359.236	452.126	385.73	228.687	122.054	411.087	170.949
ARHGAP29_A0A2X0U4J5_(S1029)	100	628.471	561.82		369.814	505.585	327.42		246.882
ARHGAP29_A0A2X0U4J5_(S913)	100	1210.39	514.962	579.252	616.138	681.542	587.655	853.466	436.605
ARHGAP29_A0A2X0U4J5_(S499)	100							1387.67	1057.73
ARHGAP29_A0A2X0U4J5_(S559)	100			669.307		464.213		682.444	484.045
ARHGAP29_A0A2X0U4J5_(S521)	98.2	822.508	1002.84				337.246	953.555	698.073
ARHGAP31_A0A2X0SF93_(S1374)	100	6117.99	8506.45	10561.9	9264.62	8146.07			7836.82
ARHGAP32_A0A2X0SFD0_(S892)	100								324.158
ARHGAP32_A0A2X0SFD0_(S1203)	100		267.408
ARHGAP32_A0A2X0SFD0_(S952)	99.8	119.248			174.458	145.763
ARHGAP32_A0A2X0SFD0_(S706)	97.1	133.828				183.169		766.928	521.257
ARHGAP35_A0A2X0SFV3_(S589)	100	2112.3	1509.55
ARHGAP35_A0A2X0SFV3_(S1150)	100	962.356	1390.11	2901.78	2178.43	1153.56	815.9	3104.21	1426.37
ARHGAP35_A0A2X0SFV3_(S975)	100		173.46			263.52
ARHGAP35_A0A2X0SFV3_(S1179)	100	3450.78	6062.58		3755.49	6104.33	2547.31	4574.75	3989.69
ARHGAP35_A0A2X0SFV3_(Y1105)	100					43.0628		156.46	99.307
ARHGAP35_A0A2X0SFV3_(S970)	99.3	1321.21	3909.88	1138.78	2210.63	2335.12	689.008	1632.82	1518.29
ARHGAP39_A0A2X0SSG1_(S366)	100		832.05			642.809	565.403
ARHGAP39_A0A2X0SSG1_(S273)	100	740.702	1042.87	349.954	690.591	331.24	299.337		241.461
ARHGAP39_A0A2X0SSG1_(S604)	100	261.731			580.419	169.611	213.93
ARHGAP39_A0A2X0SSG1_(S286)	99.9	1133.07	1878.12	2147.7	1019.96	645.126		840.045
ARHGAP39_A0A2X0SSG1_(S407)	99.8		416.122	507.641		372.555		534.251	273.721
ARHGAP39_A0A2X0SSG1_(S432)	99			261.867
ARHGAP39_A0A2X0SSG1_(S285)	95.4					822.253			870.396
ARHGAP45_A0A2X0U2E5_(S23)	100	1841.49	841.646		1572.37	2756.72	4126.81	1927.04	4562.56
ARHGAP45_A0A2X0U2E5_(S569)	100	184.792
ARHGAP45_A0A2X0U2E5_(S14)	99.4						241.273
ARHGAP45_A0A2X0U2E5_(S592)	90.8		284.432
ARHGAP5_A0A2X0SYS0_(T1171,S1176)	83.1,94.7					30.5239		95.0457
ARHGAP5_A0A2X0SYS0_(S1195,S1202)	100100					1167.77	42.5393	290.387	266.965
ARHGAP5_A0A2X0SYS0_(S1173,S1176)	100100	1431.06	1425.52		292.375	825.826		691.355	991.623
ARHGAP5_A0A2X0SYS0_(S1115)	100	2106.49	1002.89	981.456	2743.3	1234.68	879.944	370.245	342.215
ARHGAP5_A0A2X0SYS0_(S968)	100	39297.9	52834.9	47332.5	57557.2	32239.7	23005.2	16655.1	21352.1
ARHGAP5_A0A2X0SYS0_(T289)	100	312.291	233.7				540.202	435.129
ARHGAP5_A0A2X0SYS0_(S540)	100	259.448	350.557	347.94	328.581	203.109	164.861	962.701	453.891
ARHGAP5_A0A2X0SYS0_(T1206)	100		1100.81
ARHGAP5_A0A2X0SYS0_(S1176)	100	309.587	1374.15	1293.74	986.727	1412.53	319.429	1999.53	1849.52
ARHGAP5_A0A2X0SYS0_(S951)	100					1111.79			354.99
ARHGAP5_A0A2X0SYS0_(S1124)	100	740.109	1354.53	570.221	922.064	949.21	529.789	1043.26	1045.49
ARHGAP5_A0A2X0SYS0_(Y13)	100		1367.67	802.792	951.107	439.67		573.247	290.014
ARHGAP5_A0A2X0SYS0_(T1159)	100	54.5961					161.84	188.021
ARHGAP5_A0A2X0SYS0_(S1202)	100			545.255	2556.13
ARHGAP5_A0A2X0SYS0_(T736)	100					264.553	107.284	637.083	260.016
ARHGAP5_A0A2X0SYS0_(S765)	100	3706.28	4351.39	3491.13	4131.83	3287.6	4485.11	3532.12	4664.62
ARHGAP5_A0A2X0SYS0_(S590)	100		914.513		898.266	675.812		284.719	753.502
ARHGAP5_A0A2X0SYS0_(S1173)	100	681.362					311.809
ARHGAP5_A0A2X0SYS0_(S1105)	100					977.491			374.916
ARHGAP5_A0A2X0SYS0_(S1195)	100	41239.8	65204.7	24590.4	41096.7	38327.5	10870.2	31204.5	18448.7
ARHGAP5_A0A2X0SYS0_(T1217)	100			10473.7	2821.15
ARHGAP5_A0A2X0SYS0_(T954)	99.9	1144.96			755.215		618.128
ARHGAP5_A0A2X0SYS0_(S1218)	99.85	11219.6	23058.6	6164.45	7224.34	2951.43	13441.9	17712.7	8487.08
ARHGAP5_A0A2X0SYS0_(T1129)	98.4						171.86
ARHGAP5_A0A2X0SYS0_(T591)	92.9			847.398
ARHGDIA_J3KTF8_(S101)	100	153.089	60.698		54.0854		33.0485
ARHGDIA_J3KTF8_(Y27)	100	886.393	2487.78	1132.76	1446.48	1878.87	516.299		483.537
ARHGDIA_J3KTF8_(S47)	100	276.409	438.217	764.19	550.445	373.396	152.54	989.596	566.141
ARHGEF1_M0QZR4_(S10)	100			1355.77			1316.95
ARHGEF1_M0QZR4_(S919)	100	1265.67	88.9909		711.33	1789.07	2912.47		263.466
ARHGEF1_M0QZR4_(T430)	100	638.184	592.247	146.802	374.397	362.364	629.514	742.675	536.249
ARHGEF1_M0QZR4_(S832)	100	1606.71	852.982	1212.73	676.479	824.93	2033.17	1816.22	1157.93
ARHGEF10L_A0A2X0U2F8_(S270)	100	887.019	845.3	1612.6	1410.73	801.537	411.675	1075.22	1400.68
ARHGEF11_A0A2X0SFB0_(T668,T672)	100100	761.818				925.454			809.198
ARHGEF11_A0A2X0SFB0_(T254,S255)	100100	921.924	1957.53	849.665	1046.68	1341.02	367.001	1904.43	1194.85
ARHGEF11_A0A2X0SFB0_(S271)	100					16.752	292.184	43.2807	170.141
ARHGEF11_A0A2X0SFB0_(S255)	100								195.537
ARHGEF11_A0A2X0SFB0_(S1295)	100	226.891	2490.72	2141.02	2565.91	258.928		3594.63	1934.47
ARHGEF11_A0A2X0SFB0_(S556)	100			236.119	156.323	93.5519			262.038
ARHGEF11_A0A2X0SFB0_(T668)	100	901.475	999.522	934.574	731.986	918.982		1274.76	879.816
ARHGEF11_A0A2X0SFB0_(T672)	100	1327		1663.73	1712.32	1505.22	1479.57	939.273	1209.03
ARHGEF11_A0A2X0SFB0_(S1480)	100	1702.3	1358.3		1404.43	1569.55	1570.89
ARHGEF11_A0A2X0SFB0_(S1458)	100					226.986
ARHGEF11_A0A2X0SFB0_(S251)	99	338.537					276.224
ARHGEF11_A0A2X0SFB0_(S589)	98.2		1828.77				531.806
ARHGEF11_A0A2X0SFB0_(T1461)	98	309.357	330.373
ARHGEF11_A0A2X0SFB0_(T590)	91.3			735.305
ARHGEF12_Q9NZN5_(S1288)	100	184.353	352.913		299.471	254.941	140.55	759.076	358.354
ARHGEF12_Q9NZN5_(T703)	100	181.198	309.069		276.236	283.981		100.189	359.031
ARHGEF12_Q9NZN5_(S190)	100				52.5987	54.1691		134.845	61.8065
ARHGEF12_Q9NZN5_(S41)	100								133.506
ARHGEF12_Q9NZN5_(S637)	100	365.794	494.557	751.441	635.399	537.265	279.006	1313.86	691.184
ARHGEF12_Q9NZN5_(T736)	100						311.674		227.208
ARHGEF12_Q9NZN5_(S22)	100	517.622			307.349		372.185	363.211	458.692
ARHGEF12_Q9NZN5_(S1541)	100							86.3107
ARHGEF12_Q9NZN5_(S341)	99.8				208.816	297.321			343.023
ARHGEF12_Q9NZN5_(S1389)	99.8								54.1299
ARHGEF12_Q9NZN5_(S1327)	98	418.233						195.799
ARHGEF16_A0A2X0SFX5_(S6,S9)	100100			167.587				213.213
ARHGEF16_A0A2X0SFX5_(S577)	100	2910.72	3396.24	3224.76	4801.35	2458.95	854.911	6651.11	4078.3
ARHGEF16_A0A2X0SFX5_(S6)	100	1255.68	2297.25	2944.36	1892	1449.49	1043.07	2314.04	1558.2
ARHGEF16_A0A2X0SFX5_(S174)	100	2614.29	2919.81	5129.68	2928.99	2919	1874.96	5527.83	3223.3
ARHGEF16_A0A2X0SFX5_(S107)	100	3776.31	3272.83	4056.32	3446.46	2944.81	2154.38	7441.07	4009.53
ARHGEF16_A0A2X0SFX5_(S208)	94.7	116.44				293.439	83.9746	1907.28	1198.46
ARHGEF17_A0A2X0TVV1_(S914)	100	1025.14	1165.13	716.798	823.437	485.252	375.74	682.907	213.387
ARHGEF17_A0A2X0TVV1_(S764)	100	62.7084	312.146	106.848		84.2414		152.283	191.747
ARHGEF17_A0A2X0TVV1_(S735)	100	499.677	606.253		650.939	439.495		481.759	234.103
ARHGEF17_A0A2X0TVV1_(S420)	100		1087.81	1123.68	946.612	602.938		1351.68	733.866
ARHGEF17_A0A2X0TVV1_(S79)	100						241.268
ARHGEF18_Q6ZSZ5_(S1340)	100	213.812		139.372	149.099	77.2415		314.955	188.836
ARHGEF18_Q6ZSZ5_(T923)	100			564.608		515.771	374.233		459.303
ARHGEF18_Q6ZSZ5_(T1345)	100				182.4		73.0904	346.001	204.61
ARHGEF18_Q6ZSZ5_(S1291)	100	28376.7	33107.9	35594.9	29327.6	21099.2	14446.2	33325.2	20447.8
ARHGEF18_Q6ZSZ5_(S948)	100	962.176	896.622	904.806	1484.75	2519.95	1789.86	981.263	1249.99
ARHGEF18_Q6ZSZ5_(S921)	99.9	985.06	882.492	612.242	252.217		91.5578
ARHGEF18_Q6ZSZ5_(S1348)	99.9	227.394		131.968				504.78	166.752
ARHGEF18_A0A2X0SSI0_(S856)	99.9		59.1076		165.666			539.013	314.851
ARHGEF2_A0A5F9ZI21_(S317,S320)	91.8,100								166.92
ARHGEF2_A0A5F9ZI21_(S1099,S1103)	100100	722.715	451.336		367.56	313.189	1035.44		484.208
ARHGEF2_A0A5F9ZI21_(S1103)	100								723.022
ARHGEF2_A0A5F9ZI21_(S839)	100	1094.68	990.629		1779.42	123.413	253.073
ARHGEF2_A0A5F9ZI21_(S1029)	100	1053.84	2202.71	1320.65	1364.14	1645.47	1012	2329.29	1932.62
ARHGEF2_A0A5F9ZI21_(S306)	100					325.146		978.856	562.375
ARHGEF2_A0A5F9ZI21_(T822)	100	53.1731		247.701	132.415	79.7867	96.6331	449.935	757.137
ARHGEF2_A0A5F9ZI21_(S788)	100		1491.77				1504.51	778.326
ARHGEF2_A0A5F9ZI21_(S1075)	100	3235.36	1643.46	998.038	1018.58	1394.24	2759.63	1425.4	1267.62
ARHGEF2_A0A5F9ZI21_(S317)	100	5624.08	7082.56	9081.12	8057.7	5044.74	5158.69	5857.81	3531.58
ARHGEF2_A0A5F9ZI21_(S265)	100								922.243
ARHGEF2_A0A5F9ZI21_(S294)	98.95	6793.76	10259.9	8068.73	3257.56	2687	1792.35	4205.34	2399.92
ARHGEF2_A0A5F9ZI21_(S1099)	97.8	313.964					617.996		144.263
ARHGEF26_A0A2X0U4M4_(S222)	100		110.949	123.482	94.7151	107.163	72.3749	93.9499
ARHGEF26_A0A2X0U4M4_(S22)	100	690.477	940.843	1058.86	862.669	587.185	554.696	1598.2	954.684
ARHGEF26_A0A2X0U4M4_(S392)	100							777.143	1142.64
ARHGEF28_A0A2X0U2G7_(S758)	100	4940.09	2908.71	4259.24	3813.54	3732.94	3215.29	4091.38	3743.04
ARHGEF28_A0A2X0U2G7_(S1538)	100	65.28	554.715	192.042	139.206	170.707	92.4044	1251.03	806.164
ARHGEF28_A0A2X0U2G7_(S535)	100	756.511	829.429			362.248	862.02		596.336
ARHGEF28_A0A2X0U2G7_(S624)	96.5			79.0195		90.4834
ARHGEF35_A5YM69_(S445,S450)	100100			455.466		155.328		962.74	400.595
ARHGEF35_A5YM69_(S450)	100	734.015	1508.36	786.615	674.79	787.794	515.175	1026.35	542.338
ARHGEF35_A5YM69_(S11)	99.9	478.299					396.973	1554.53	1351.91
ARHGEF38_Q9NXL2_(S55)	100			73.5908
ARHGEF38_Q9NXL2_(T34)	100	117.377	139.271	257.467	197.531	106.777
ARHGEF40_Q8TER5_(S961)	100	1141.16	960.447	1104.61	1098.6	732.695	614.264	1441.71	1353.23
ARHGEF5_A0A2R8YF49_(S450,S452)	100100	120.791		163.689		66.3841		58.987	34.4245
ARHGEF5_A0A2R8YF49_(S1405)	100	466.082	647.945	419.325	554.415	528.494	524.015	522.971	578.614
ARHGEF5_A0A2R8YF49_(S1004)	100	976.249					1058.5		366.173
ARHGEF5_A0A2R8YF49_(S606)	100		595.768	1233.52			1390		808.55
ARHGEF5_A0A2R8YF49_(S11)	100	2415.68	6911.58	4115.93	3063.63	4100.5	2820.96	9397.61	6422.87
ARHGEF5_A0A2R8YF49_(T645)	100	376.397	462.153			181.568
ARHGEF5_A0A2R8YF49_(S983)	100	467.468				68.8461	1157.61	258.984	113.03
ARHGEF5_A0A2R8YF49_(S662)	99.7	954.642	773.773	992.543		866.767	795.902		629.052
ARHGEF5_A0A2R8YF49_(S897)	99.3		5032.62	2098.88		3221.09	3204.54
ARHGEF5_A0A2R8YF49_(S450)	98.8	86.8971	1662.49	1664.79	1686.62	1199.08		1922.07	1244.03
ARHGEF5_A0A2R8YF49_(S1044)	97.4		168.288	283.333	176.841
ARHGEF5_A0A2R8YF49_(T896)	94.9								1653.11
ARHGEF5_A0A2R8YF49_(S1126)	92.3	8733.07	5011.95	715.108	2567.53	7295.18	8871.12	1780.8	9104.32
ARHGEF7_A0A024RDY9_(S340)	100	6062.33	6828.89	9022.42	6002.91	6610.79	4033.86	7673.12
ARHGEF7_A0A024RDY9_(S516)	100	409.623	505.192		644.779
ARHGEF7_A0A024RDY9_(T551)	100			205.116	145.373				80.7013
ARHGEF7_A0A024RDY9_(S79)	100	264.525	365.228		217.074	101.305	408.903
ARHGEF7_A0A024RDY9_(S560)	100	286.698	291.513		404.973
ARHGEF7_A0A024RDY9_(S71)	100	518.096	551.798			307.434	336.599	447.755	233.807
ARHGEF7_A0A024RDY9_(T526)	100	972.224	1251.39			527.184		610.408	564.678
ARHGEF7_A0A024RDY9_(S579)	99.9						56.2543
ARID1A_A0A0S2Q0B1_(S698,S702)	99.8,100					415.001			172.859
ARID1A_A0A0S2Q0B1_(S696,S698)	99.4,99.8		300.17		510.609		212.194
ARID1A_A0A0S2Q0B1_(S1600,S1602)	99.2,98.8		582.211		997.447
ARID1A_A0A0S2Q0B1_(S696,S702)	98.1,100	357.576					243.113
ARID1A_A0A0S2Q0B1_(S1602,S1604)	100100		229.289	246.559		304.47	163.272
ARID1A_A0A0S2Q0B1_(S1184)	100	630.983	2784.61	939.848	1187.48	819.509	360.651	1951.27	791.15
ARID1A_A0A0S2Q0B1_(Y229)	100				6633.87
ARID1A_A0A0S2Q0B1_(S363)	100	6998.4	4374.38	5076.71	5644.48	3982.43	4900.33	5054.78	7933.62
ARID1A_A0A0S2Q0B1_(S772)	100	3054.3	4380.6	480.342	1867.35	1850.8	1725.93	3319.1	2135.15
ARID1A_A0A0S2Q0B1_(T377)	100	247.366					209.457
ARID1A_A0A0S2Q0B1_(S1944)	100	972.723	865.112	1316.27	1333.9	947.193	706.332	1170.04	765.701
ARID1A_A0A0S2Q0B1_(S1751)	100	1887.91	2712		916.289	1244.04	1044.79	3242.06	2270.47
ARID1A_A0A0S2Q0B1_(S1604)	100	3495.14	3354.8	1662.37	2251.27	2718.31	1460.47	1032.99	1142.88
ARID1A_A0A0S2Q0B1_(S1755)	99.95	1017.56	1374.67	1650.99	637.95	1324.08	252.802	2820.48	1384.85
ARID1A_A0A0S2Q0B1_(T1206)	99.9	168.632	226.033		223.198				92.963
ARID1A_A0A0S2Q0B1_(S769)	99.7		2487.11			380.345		330.384	246.388
ARID1A_A0A0S2Q0B1_(S696)	99.5	3633.71	2497.96	1044.77	1291.71	3144.72	2710.12	1973.64	3375.89
ARID1A_A0A0S2Q0B1_(S382)	99.15	269.963	320.839		330.474	365.244			399.977
ARID1A_A0A0S2Q0B1_(S1182)	97.7		975.775
ARID1A_A0A0S2Q0B1_(S381)	94.6						366.683
ARID1A_A0A0S2Q0B1_(S233)	90.4	212.86	8460.47			5841.74		5133.33	3674.78
ARID1B_A0A3F2YNW7_(S570)	100	123.142				131.459			119.852
ARID1B_A0A3F2YNW7_(S1655)	100	656.845	889.81	444.148	546.366	763.296	482.369	729.329	532.501
ARID1B_A0A3F2YNW7_(S585)	100		220.046		358.246	237.702		47.7666	262.528
ARID1B_A0A3F2YNW7_(S599)	100	413.797	527.345			391.091			331.542
ARID2_F8W108_(S1106)	100	597.685	748.02	1004.16	737.211	977.085	709.421	834.593	941.052
ARID2_F8W108_(T302)	99.9		308.061			387.917	661.705
ARID2_F8W108_(S910)	99.4	243.877				206.843
ARID3A_Q99856_(S353,S362)	97,99.9							30.8736
ARID3A_Q99856_(S77,S81,S88)	100100100								931.297
ARID3A_Q99856_(S77,S81)	100100	46.3189				1156.16		1069.56	3767.47
ARID3A_Q99856_(T98,S101)	100100	2249.9	1879.19	2080.35	1404.2	1981.31	267.534	4310.42	4137.83
ARID3A_Q99856_(S101)	100						19536.5
ARID3A_Q99856_(S81)	100	100.501
ARID3A_Q99856_(S119)	100	11959.7	7826.05	3004.46	6534.3	10141.7	2298.85	3062.45	2337.71
ARID3A_Q99856_(S77)	100		393.435			373.788	458.235
ARID3A_Q99856_(S362)	99.8	862.789	403.265	1204.69	772.913	217.258	968.311	1368.58	1063.1
ARID3A_Q99856_(T392)	97.8	202.986	316.43		316.988		57.5077	205.164
ARID3A_Q99856_(S372)	95.4								48.7702
ARID3B_Q8IVW6_(T234)	100	1110.11	755.034	1623.66	496.601	481.559	1019.59	304.939	330.387
ARID3B_Q8IVW6_(T550)	100	981.287			675.407	840.661		645.287
ARID3B_Q8IVW6_(S381)	100	589.655	527.495			481.209	758.316
ARID3B_Q8IVW6_(S167)	99.9	194.532			854.446	574.332	120.128
ARID3B_Q8IVW6_(S311)	99.4	569.598					380.179
ARID3B_Q8IVW6_(S165)	98.25	346.381	714.43					964.347
ARID4A_A0A024R657_(S1140,S1145)	100100	466.769	479.363	399.351	254.044	265.115		556.345	312.708
ARID4A_A0A024R657_(S1140)	100		300.241			110.624	357.899		102.316
ARID4A_A0A024R657_(S864)	100	695.631	372.07				663.695
ARID4A_A0A024R657_(S147)	99.9				174.413	123.997
ARID4A_A0A024R657_(S146)	98.2	244.9
ARID4A_A0A024R657_(S932)	97.7						77.2113
ARID4A_A0A024R657_(S1109)	92.2					206.225			732.262
ARID4B_A0A024R3V1_(S459)	100						524.641
ARID4B_A0A024R3V1_(T555)	100					2140.92	1259.77	1101.14	1169.93
ARID4B_A0A024R3V1_(S337)	99.6	154.583				115.895	32.4313	76.0192
ARID4B_A0A024R3V1_(S356)	99.15	2888.66	3643.36	2588.52	3444.18	3267.32	1403.76	7977.44	3825.22
ARID4B_A0A024R3V1_(S834)	96.1	250.216			317.853
ARID5A_Q03989_(S463)	100	18.7699	51.6366
ARID5A_Q03989_(T313)	100		355.849			364.323			420.882
ARID5B_Q14865_(S264)	100				268.486				264.195
ARID5B_Q14865_(S1002)	100		106.512	340.049	188.045	378.845		336.057	510.267
ARID5B_Q14865_(S688)	100	218.669	355.176		231.612	290.272		398.699	167.389
ARID5B_Q14865_(T539)	99.7						371.455	860.709
ARID5B_Q14865_(S1032)	99.1	95.9799
ARIH2_O95376_(S353)	100	178.093	261.122			57.5606	56.3805		51.9291
ARL6IP4_A0A0C4DG62_(S41)	100	332.083	759.085		666.554	797.327	473.84	1059.42	415.168
ARL6IP4_Q66PJ3_(S332)	100	6063.28	3421.49	794.894	2065.68	1493.97	4621.41		960.445
ARL6IP4_Q66PJ3_(S366)	100			102.433				108.878	79.52
ARL6IP4_Q66PJ3_(S239)	100				211.991	215.65	104.944
ARL6IP4_Q66PJ3_(S241)	100			539.676			177.328		403.2
ARL6IP6_Q8N6S5_(T19)	100	2641.58	1219.27	1953.82	4554.41	3538	3009.97	577.925	1776.82
ARL6IP6_Q8N6S5_(S80)	99.15	1846.05	2100.58	958.627	4194.57	7237.34	1557.55	1424.64	1650.67
ARL6IP6_Q8N6S5_(S65)	90.3	194.056	219.511	131.133	189.241	430.902		200.145	99.4162
ARMC1_E5RJ86_(T137)	100	416.637			481.815				293.089
ARMC1_E5RJ86_(T138)	98.8		626.654			342.227
ARMC10_C9J5N7_(S45)	100								135.377
ARMCX3_A0A024RCF9_(S61)	100					829.479		186.444	1218.91
ARMCX3_A0A024RCF9_(S72)	100		1118.98	369.202	889.302	916.292		2242.43	2081.19
ARMCX3_A0A024RCF9_(S110)	93.9					30.187	353.29
ARNT_A6NGV6_(S77)	100	17.9418	133.569			67.998			64.0439
ARNTL2_H0Y5R1_(T494)	99.9		219.48		201.16
ARPC1B_A4D275_(S336)	99.9	143.878				152.76
ARPC1B_A4D275_(S311)	98.8	337.296			1114.37	493.337
ARPC4_P59998_(T4)	94		312.447	263.413
ARPC4-TTLL3_F8WCF6_(T4)	94		312.447	263.413
ARPC5_O15511_(S77)	100	87.4232
ARPC5L_A0A024R897_(S64)	100	295.105	289.206	782.526	736.054	435.82		1344.32	515.025
ARPP19_P56211_(S104)	100					135.777	398.56		131.766
ARPP19_P56211_(S62)	99.65	12094.2	13703.1	1432.37	2318.5	79.2096	1108.86		126.761
ARPP19_P56211_(S23)	99.6			529.77
ARPP-19_A0A024R5U3_(S104)	100					135.777	398.56		131.766
ARPP-19_A0A024R5U3_(S62)	99.65	12094.2	13703.1	1432.37	2318.5	79.2096	1108.86		126.761
ARPP-19_A0A024R5U3_(S23)	99.6			529.77
ARRB1_P49407_(S412)	98.3667	69.9134			166.99	369.903	1132.29	59.5119	31.2752
ARRB1_P49407_(T410)	93.7		37.3505			16.4379
ARVCF_C9JJX6_(S280)	100	250.251	319.521			229.274		518.069	281.926
ARVCF_C9JJX6_(T165)	100	232.324	555.996	504.577	438.493	165.976		465.005	235.582
ARVCF_C9JJX6_(S795)	100								153.679
ARVCF_C9JJX6_(T573)	100	639.158	433.489			352.628	225.439
ARVCF_C9JJX6_(S140)	99.4								82.9993
ARVCF_C9JJX6_(T803)	99.3							1540.58	1986.21
ARVCF_C9JJX6_(S142)	98.9		524.376		162.64
ASAP1_A0A0A0MRE5_(S832,S836)	100100				2076.97			3524.78	2252.01
ASAP1_A0A0A0MRE5_(S1020)	100			306.637	247.76		177.655	390.347	270.1
ASAP1_A0A0A0MRE5_(S1001)	100		268.915				514.603
ASAP1_A0A0A0MRE5_(S903)	100		130.397	183.502	163.92	235.468	166.641	344.107	550.679
ASAP1_A0A0A0MRE5_(S836)	100		794.517						676.234
ASAP1_A0A0A0MRE5_(S832)	100	802.84	1573.58			1700.35		2482.72	2205.2
ASAP1_A0A0A0MRE5_(T751)	99.8	404.418	509.838					358.075	185.436
ASAP1_A0A0A0MRE5_(S726)	99.5				158.12
ASAP1_A0A0A0MRE5_(S750)	99			373.498
ASAP2_O43150_(S701)	100					303.364		357.658	601.234
ASAP2_O43150_(S822)	96.8	703.807	980.899					903.115	1236.87
ASAP3_Q8TDY4_(S862)	100	761.165	654.86			1109.67	544.491	1149.84	896.562
ASAP3_Q8TDY4_(S286)	100					92.7444		120.51
ASCC2_A0A024R1F9_(S713)	100	255.809	333.718	455.24	362.831	353.06	196.263	347.66	277.423
ASCC2_A0A024R1F9_(T233)	100	578.6	739.121	257.93	872.959	82.8591	285.064	2185.08	1337.77
ASCC3_Q8N3C0_(T209)	100	105.41	338.1		227.177	125.261	86.2488	103.207	105.791
ASCC3_Q8N3C0_(S2195)	100					396.864		632.922	514.572
ASF1A_Q9Y294_(S166)	100			1004.66	2004.89	1683.97			375.373
ASF1A_Q9Y294_(S172)	98.9	346.203							385.981
ASF1A_Q9Y294_(S165)	95.8						953.19
ASF1B_A0A024R7G4_(T179)	100	501.036	727.216	481.744	402.175	710.986	335.729	340.311	296.508
ASF1B_A0A024R7G4_(S198)	100			601.141	214.73			1001.44	841.598
ASGR2_P07307_(S13)	99.2	371.752			698.469	483.617		84.4403
ASH1L_Q9NR48_(S1791)	99.9	37.7492
ASH1L_Q9NR48_(S179)	99.8								226.978
ASH1L_Q9NR48_(S22)	95.9	228.344			265.695
ASH1L_Q9NR48_(S1746)	92.5	847.454
ASH2L_F5H8F7_(S484)	100	6773.12	7543.8	7930.71	7508.53	6533.18	3628.84	19147.2	7769.84
ASH2L_F5H8F7_(S177)	99.9					242.72		334.983
ASMTL_O95671_(S21)	100						289.299
ASPM_Q8IZT6_(S392)	100	21.0142	146.067	182.426	163.077	39.5679	8.89427	21.4835	14.717
ASPM_Q8IZT6_(S367)	100		438.748			235.105
ASPM_Q8IZT6_(S170)	100		286.279			68.8935
ASPM_Q8IZT6_(T3435)	100	362.507	585.271			297.669	164.576
ASPM_Q8IZT6_(S425)	100	148.855	321.757						206.486
ASPM_Q8IZT6_(S482)	99.9								22.4463
ASPM_Q8IZT6_(S1103)	99.9					32.1232
ASPM_Q8IZT6_(S605)	99.5					366.381			305.945
ASPM_Q8IZT6_(S35)	98.6					118.356		207.241	109.674
ASPM_Q8IZT6_(S14)	97.3		636.107			248.084
ASPM_Q8IZT6_(S34)	92.4							549.307
ASPSCR1_J3KRY8_(S329)	100	2628.91	2550.17	1529.6	1864.36	2371.06	2197.53	1039.91	1699.48
ASPSCR1_J3KRY8_(S331)	100	1718.04	1951.57		636.011		1618.24	1898.73	1564.26
ASPSCR1_J3KRY8_(S104)	99.7	201.61			232.317		342.824
ASS_Q5T6L4_(T174)	100	345.821	555.087	686.635	513.146	360.55	206.911	806.886	536.518
ASS1_P00966_(T174)	100	345.821	555.087	686.635	513.146	360.55	206.911	806.886	536.518
ASXL1_A0A2R8Y5U1_(T165)	100	235.638	223.978		104.944	178.184	237.618
ASXL1_A0A2R8Y5U1_(S442)	99.9	2198.08	2887.43	2355.62	2055.46	2104.96	1347.45	2518.95	1756.04
ATAD1_Q8NBU5_(S317)	98	1130.74					256.696
ATAD2_A0A024R9G7_(T1152,T1158)	98.5,98.6		310.424			106.48	147.216
ATAD2_A0A024R9G7_(S342)	100	373.492	694.443	551.646	791.159	504.067	551.148		214.404
ATAD2_A0A024R9G7_(S1243)	100	335.402	513.013	587.905	552.627	316.348	152.921	479.629	223.392
ATAD2_A0A024R9G7_(T142)	100					102.518
ATAD2_A0A024R9G7_(S1302)	100	145.676	85.7381			88.5634
ATAD2_A0A024R9G7_(T1158)	100	777.031	1156.56			803.761	636.174		589.6
ATAD2_A0A024R9G7_(S1190)	100	376.518	389.392			52.8171	341.829
ATAD2_A0A024R9G7_(S41)	100		8617.83			216.995	108.014		96.3314
ATAD2_A0A024R9G7_(S1139)	100	186.473				236.942		106.82	153.362
ATAD2_A0A024R9G7_(S327)	99.95	1374.71	2637.11	1768.76	3456.19	1801.95	892.665	2485.24	1395.12
ATAD2_A0A024R9G7_(T1152)	99.8	790.358	757.661	443.122	391.052
ATAD2_A0A024R9G7_(S1151)	94.8		891.696				457.069		604.566
ATAD2B_Q9ULI0_(S1347)	100	42.7767
ATAD2B_Q9ULI0_(S16)	100	188.771	250.26	360.462	333.733	218.865		540.387	245.987
ATAD2B_Q9ULI0_(S318)	100	597.637	666.717	857.177	821.869	600.756	275.643	911.855	306.377
ATAD2B_Q9ULI0_(S939)	100							51.3484	87.7739
ATAD2B_Q9ULI0_(S1338)	100	201.544
ATAD3A_Q9NVI7_(S369)	99.8	104.165	361.753	398.136		337.42
ATAD5_A0A075B754_(S1222)	100						637.737
ATAD5_A0A075B754_(S86)	100	439.56	558.832		114.7	284.224	445.701
ATAD5_A0A075B754_(T603)	100	319.365					373.506
ATAD5_A0A075B754_(S356)	99.7		62.2856			63.2056		30.5623	27.9315
ATAD5_A0A075B754_(S306)	99.4	382.103
ATAD5_A0A075B754_(S817)	93	799.395				842.423		265.772
ATAT1_A0A1U9X797_(S260,S264)	99.9,100					113.479			134.339
ATAT1_A0A1U9X797_(S264)	100	255.022			292.701	300.796	544.88	368.111	747.141
ATAT1_A0A1U9X797_(S303)	100	3716.46	4349.43	1881.93	2540.81	2817.79	2462.82	1724.78	1839.58
ATAT1_A0A1U9X797_(T249)	100	902.292			588.73			1222.17	787.273
ATF1_P18846_(T76)	97.5								140.7
ATF1_P18846_(S198)	95.7						68.7469
ATF2_A4D7U3_(S94,T98)	100100					70.4001		440	455.87
ATF2_A4D7U3_(T51,T53)	100100					489.416		98.7898	587.995
ATF2_A4D7U3_(S118)	100	724.567	988.248	807.419	1109.54		887.253	780.426	729.984
ATF2_A4D7U3_(S94)	100	217.636	300.826	722.872	891.818	340.816	923.645	1520.01	1125.7
ATF2_A4D7U3_(S72)	100			48.4709				91.4554	99.8747
ATF2_A4D7U3_(T53)	100	1028.97	424.55	571.376	1346.59	1333.61	2704.03	986.96	559.025
ATF2_A4D7U3_(T51)	99.9	315.457							248.999
ATF2_A4D7U3_(S248)	97.8							894.221	1086.54
ATF4_P18848_(S248)	100	1576.3	1223.41	2417.74	1880.35	547.441
ATF7IP_A0A024RAY1_(S445)	100	2573.02	3150.08	1948.21	2333.39	1258.6	1250.17	427.426	373.263
ATF7IP_A0A024RAY1_(S477)	100	1517.48					1878.81
ATF7IP_A0A024RAY1_(S852)	100	1503.53	1521.11	1457.51	1587.07	1094.33	1547.06		1041.18
ATF7IP_A0A024RAY1_(S496)	100	2104.3	4609.87	2110.48	2306.91	1627		1775.23	2692.06
ATF7IP_A0A024RAY1_(S899)	100		709.265	729.779	697.582	530.972	400.008	518.827
ATF7IP_A0A024RAY1_(S673)	100	20503.3	23864.3	16388	16853	12156.4	13654.9	8763.66	14357.2
ATF7IP_A0A024RAY1_(S559)	99.95	575.626	288.888	1163.84	740.544	1199.18	598.438	634.536	546.053
ATF7IP_A0A024RAY1_(S113)	99.9					321.541		671.596	370.087
ATF7IP_A0A024RAY1_(S479)	99.9		538.156		1103.14	1791.03			741.484
ATF7IP_A0A024RAY1_(S854)	99.6	1544.63						882.039
ATF7IP_A0A024RAY1_(T118)	99.2		1940.96
ATF7IP_A0A024RAY1_(T929)	97.1			37.9986					24.2867
ATF7IP2_Q5U623_(S488)	96.2				54.6917
ATG16L1_A0A024R494_(S268)	99.9	3410.55	4518.34	4356.8	2606.89	1820.95	1906.8	3293.27	2023.21
ATG16L1_A0A024R494_(S271)	96	113.969				143.263	47.2842	299.041
ATG2A_H7C3T2_(S1131)	100	434.348	1838.8	1759.51	1111.12	805.381	430.372	774.368	658.046
ATG2A_H7C3T2_(S205)	100	153.633	194.126	267.242	342.726	193.26	185.735	277.464	187.352
ATG2B_Q96BY7_(S255)	100	1337.89	603.628	424.796	1229.1	1290.43	726.595	1046.53	928.463
ATG2B_Q96BY7_(S240)	99.7	600.174		296.091		125.672	913.465
ATG2B_Q96BY7_(S497)	97.8	287.392	485.012	1217		453.286		1279.19	537.159
ATG9A_A0A024R438_(S656)	100	2524.35	2523.85	1237.46	989.845	805.272	2070.99	1488.32	973.389
ATG9A_A0A024R438_(S675)	100		84.9254			49.0183
ATG9A_A0A024R438_(S828)	100	6204.02	11550.3	11051.6	14413.2	6774.62	2313.58	1856.76	4288.33
ATGL_L7NSP5_(S404)	100	6825.68	7629.26	7885.55	6967.75	5814.38	5073.21	11914.9	8877.17
ATGL_L7NSP5_(S428)	100	95.5095				49.4968
ATGL_L7NSP5_(S476)	99.8							1143.2
ATL3_Q6DD88_(S535)	100	481.389	704.712	588.955	465.511	428.318	420.689	584.524	631.256
ATM_A0A024R3C7_(S1981)	100	730.747	1116.16	882.151	1040.55	755.085	443.294	658.071	501.316
ATM_A0A024R3C7_(T1885)	100	216.384		730.992	327.372	436.424
ATN1_P54259_(S34)	100	282.429	371.409	419.427	410.705	478.07	623.587	586.207	512.941
ATN1_P54259_(S101)	100	264.726						404.687	352.984
ATN1_P54259_(S896)	100					449.331	398.1		361.385
ATN1_P54259_(S632)	100	2828.1			1201.4		3809.24		2317.31
ATN1_P54259_(T669)	100						1800.33
ATN1_P54259_(S77)	100	67.4132	112.36		124.673	132.432
ATN1_P54259_(S661)	99.6		2105.26	1606.19				1698.07	1063.72
ATN1_P54259_(S168)	97.75	6533.7	4762.32	7439.7	3585.15	3316.71	3192.28	8381.09	3636.05
ATN1_P54259_(S645)	97.7	693.205	802.088		514.346		1194.89		400.476
ATP10D_Q9P241_(S613)	100	489.596	474.365	265.365	371.627	273.533	311.482	204.995	105.362
ATP10D_Q9P241_(S520)	95.3			241.173
ATP11B_Q9Y2G3_(S1154)	100	209.901	361.384			214.879		428.307	297.51
ATP13A1_A0A024R7N2_(S899)	100	1594.42	830.393	451.742	406.769	1125.65	2341.06	150.396
ATP13A1_A0A024R7N2_(S935)	100	129.357	133.227	266.717	183.272	147.165		532.224	270.643
ATP13A3_A0A2R8YDN7_(S790)	100	3618.52	6296.22	5903.74	4563.96	4480.46	1217.88	6433.94	3573.11
ATP13A3_A0A2R8YDN7_(S98)	99.7		1695.62			1227.59
ATP13A3_A0A2R8YDN7_(S97)	99.7			1584.97		1261.27
ATP1A1_P05023_(S499)	100					80.478		241.252	122.398
ATP1A1_P05023_(S653)	100	606.632	473.199	782.428	652.395	398.497	332.091	719.045	580.579
ATP1A1_P05023_(S47)	100								197.264
ATP1A1_P05023_(S16)	99.6	2151.59	2292.65	4651.19	4036.21	2718.6	1067.27	3002.33	1674.32
ATP1A1_P05023_(S217)	91.7	123.421
ATP2A2_A0A0S2Z3L2_(S663)	100	3421.43	1503.18	2868.14	2884.4	1526.23	5308.85	739.274	924.501
ATP2A2_A0A0S2Z3L2_(T441)	100	258.996	530.49		409.996
ATP2B1_A0A024RBC7_(S1177,S1182)	88.1,100	6108.78	1280.17	602.217				393.574
ATP2B1_A0A024RBC7_(S1177,S1178,S1182)	100100100	1184.63	954.101	200.792	345.595	1166.37		1206.21	1716.08
ATP2B1_A0A024RBC7_(S1177,S1178)	100100							1259.37	1187.92
ATP2B1_A0A024RBC7_(S1178,S1182)	100100	3958.14	7811.6	3911.14	7673.05	5674.02	9680.3	1804.81	4024.74
ATP2B1_A0A024RBC7_(S1177)	100	568.549	765.285			342.245		395.868
ATP2B1_A0A024RBC7_(S1208)	100	2318.27	3114.27	1899.02	2256.48	1497.3	1777.97
ATP2B1_A0A024RBC7_(S1178)	100	100.476	1139.21				3036.71
ATP2B1_A0A024RBC7_(S1137)	100	66.5029	84.4001		117.643	53.5812		125.021	72.6955
ATP2B1_A0A024RBC7_(S17)	100	65.9842	154.39	265.111	243.046	103.337	50.813	318.578	109.499
ATP2B1_A0A024RBC7_(S1155)	100	422.526	1847.74		649.809	2310.63		5161.88	2847.67
ATP2B1_A0A024RBC7_(S1211)	100	1269.57	1667.2	1465.42	1476.88
ATP2B1_A0A024RBC7_(S1182)	100					124.194			221.42
ATP2B1_A0A024RBC7_(T1165)	99.6	40.4502
ATP2B1_A0A024RBC7_(S1139)	96	5625.45	600.891		2294.41		647.167
ATP2B1_A0A024RBC7_(S1140)	92		237.629		14191.8	6396.89	887.355	14762.2	296.702
ATP2B2_A0A024R2E4_(S1189)	100	2092.35	2829.18
ATP2B2_A0A024R2E4_(S1118)	100	899.386	1238.98		1665.93			2726.91
ATP2B2_A0A024R2E4_(T1117)	99.8	709.17	1075.71	10820.6	13808.1	7302.52	341.196	14178.9	8341.86
ATP2B2 variant protein_Q4LE63_(S1130)	100	899.386	1238.98		1665.93			2726.91
ATP2B2 variant protein_Q4LE63_(S1201)	100	2092.35	2829.18
ATP2B2 variant protein_Q4LE63_(T1129)	99.8	709.17	1075.71	10820.6	13808.1	7302.52	341.196	14178.9	8341.86
ATP2B4_A0A024R968_(T1145)	100	130.511	182.462					173.879	325.49
ATP5F1A_P25705_(S76)	100	134.117	115.392			194.98	38.4918	244.281	178.519
ATP5F1A_P25705_(S53)	94.9		215.584			121.662		195.039	124.454
ATP5F1B_P06576_(S529)	91								78.2444
ATP5IF1_Q9UII2_(S63)	100	89.8833	252.162	300.445	152.549	144.488	52.4611	344.146	86.1907
ATP6V0A2_Q9Y487_(S695)	100	125.522	170.73			359.959			332.294
ATP6V1A_P38606_(T136)	100	198.115	271.191	197.328	214.147	219.84	88.5616	458.242	181.236
ATP6V1D_A0A024R683_(S216)	100				276.988
ATP7A_Q04656_(T152)	99.6							145.73	130.137
ATP7A_Q04656_(S357)	97.4								33.3533
ATP7A_Q04656_(S270)	91.1		608.346
ATP7B_A0A024RDX3_(S345,S348)	100100	317.721	711.708
ATP7B_A0A024RDX3_(S348)	100	2118.2	1077.01	593.807	1153.41	1546.37	1523.16	1624.1	1394.9
ATP7B_A0A024RDX3_(S132)	100						270.257
ATP7B_A0A024RDX3_(S345)	99.7		373.852	264.267
ATP8A1_Q4G1C1_(S29)	100	274.811	730.36				253.11
ATP8B2_A0A5K1VW70_(S1150)	100						505.881
ATP8B2_A0A5K1VW70_(S1168)	100	937.639	1017.35	426.979		626.539		1395.8	862.25
ATR_A0A590UJ01_(S373)	100					97.6487	286.338
ATR_A0A590UJ01_(S32)	100	1205.52	1663.28	775.38	664.496	287.783	871.328		471.691
ATR_A0A590UJ01_(T1586)	100	1294.89	1300.56	566.209	1496.49	951.745	511.844
ATRIP_A0A0U1RQJ8_(S331)	100					144.183			135.936
ATRIP_A0A0U1RQJ8_(S37)	100	8353.26	10343.5	12993.3	10436.7	9121.44	6356.14	8703.64	5513.03
ATRIP_A0A0U1RQJ8_(S52)	100	837.044	1034.19	1475.38	1105.55	764.943	223.407	1056.28	555.704
ATRX_P46100_(S594,S596)	99.8,99.9	2374.19	3101.93
ATRX_P46100_(S703,S706)	77.2,77.2							75.0586
ATRX_P46100_(S594,S598)	100100	2629.38	3969.45			2398.19		2057.18
ATRX_P46100_(S1348,S1352)	100100	161.614	198.624						295.891
ATRX_P46100_(S875,S876)	100100	53.6991				86.0585		167.848	158.654
ATRX_P46100_(S731)	100					48.7873		129.169
ATRX_P46100_(S1061)	100	825.571	746.857
ATRX_P46100_(S34)	100	587.696	577.812		764.986	606.793	579.914
ATRX_P46100_(S925)	100			84.6856	78.5075	47.3819
ATRX_P46100_(S784)	100	101.41	80.2515		151.411	157.141		130.784	108.852
ATRX_P46100_(S1527)	100	1021.98				473.095	913.006		153.756
ATRX_P46100_(S598)	100	8517.89	8152.27	6650.44	6066.45	6392.17	5486.02	4456.62	3493.79
ATRX_P46100_(S84)	100				408.289	127.802	410.529		233.314
ATRX_P46100_(S1996)	100	1057.58		605.784	757.784	490.291	708.067
ATRX_P46100_(S703)	99.9	299.453	227.402	510.139	356.388			335.802	194.786
ATRX_P46100_(S316)	99.9	378.494	420.063	727.543	734.562	419.719	121.895	547.485	265.115
ATRX_P46100_(S52)	99.9	88.3281					64.2421
ATRX_P46100_(S875)	99.8	31.9445	130.575
ATRX_P46100_(S889)	99.7	284.485
ATRX_P46100_(S729)	99.5								173.799
ATRX_P46100_(S704)	99.3	57.3421	103.337			81.6329		73.3156	68.6126
ATRX_P46100_(S25)	98								390.139
ATRX_P46100_(S750)	97.6	49.4472			149.832	96.8718		238.003	201.776
ATRX_P46100_(T1529)	96.6		1164.68						242.352
ATRX_P46100_(S819)	95.5					2076.55			1572.52
ATRX_P46100_(S930)	90.4								279.118
ATXN1_P54253_(S88)	100	842.411	1005.55			845.413	925.648
ATXN1_P54253_(S406)	99.9						542.897
ATXN1_P54253_(Y87)	95.7							460.488
ATXN1_P54253_(S775)	93.9	608.815	949.049		501.416	547.724	319.514	1395.61	1230.05
ATXN10_Q9UBB4_(S12)	100	233.871	623.771	532.688	375.766	410.076	409.246	516.311	386.025
ATXN1L_P0C7T5_(S361,T369)	99,98.7				301.486	112.692
ATXN1L_P0C7T5_(S284,S289)	100100	254.67	246.925			279.716			205.912
ATXN1L_P0C7T5_(S361)	100	669.934	1066.33	1208.92	1226.07	717.412		2020.09	882.201
ATXN1L_P0C7T5_(S284)	100	945.932	978.638	1324.57	1098.18	1107.9	749.873	1923.1	1201.62
ATXN1L_P0C7T5_(T330)	100	642.248	784.095	229.399	335.149	409.277	351.472	802.063	468.953
ATXN1L_P0C7T5_(S289)	100	71.7394
ATXN1L_P0C7T5_(T456)	99.7					64.9649		375.61
ATXN2_A0A2R8Y5A6_(S524)	100							107.038	77.2563
ATXN2_A0A2R8Y5A6_(T581)	100						2440.89
ATXN2_F8VRK6_(S153)	100	637.427	790.874	516.833	1055.97	662.588	273.561	710.417	465.842
ATXN2_A0A2R8Y5A6_(S612)	100	1369.22	1664.82		1730.17	1052.02	2193.16	1230.16	926.996
ATXN2_A0A2R8Y5A6_(S271)	100							48.2173
ATXN2_A0A2R8Y5A6_(S705)	100	718.705	1078.7	2019.64	1131.33	576.368	536.517	1330.09	893.315
ATXN2_A0A2R8Y5A6_(S306)	100	62.499						242.888	112.243
ATXN2_A0A2R8Y5A6_(S777)	100					210.61	258.934		193.442
ATXN2_A0A2R8Y5A6_(S701)	100	1701.35	2423.99	973.274	1425.53	444.33	1115.42	3239.07	2076.61
ATXN2_A0A2R8Y5A6_(S624)	100	6129.35	4027.54	3534.41	3078.61	3545.7	4877.99	2636.52	3094.11
ATXN2_A0A2R8Y5A6_(T420)	100			1616.7	1483.05	722.951	781.576		759.767
ATXN2_A0A2R8Y5A6_(S697)	99.95	785.241	382.693				520.955
ATXN2_A0A2R8Y5A6_(S398)	99.8							2898.52
ATXN2_A0A2R8Y5A6_(S507)	99.8	1407.52	1979.46	1057.12	1281.52	1146.74	1126.6	1718.31	1254.72
ATXN2_A0A2R8Y5A6_(S394)	99.7			498.436	481.693
ATXN2_A0A2R8Y5A6_(S598)	99.6						92.8052
ATXN2_A0A2R8Y5A6_(S729)	99.1			286.811		287.018	1145.14
ATXN2_A0A2R8Y5A6_(S464)	98.3	2420.09	1529.09	1863.94	4013.64	3568.86	1514.98	5174.43	4644.31
ATXN2_A0A2R8Y5A6_(S437)	96.7			404.038	337.325	508.754		1136.02	598.761
ATXN2_A0A2R8Y5A6_(S568)	95.8			61.1151
ATXN2_F8VRK6_(S196)	95.3	469.922	578.94			334.73		482.546	344.651
ATXN2_A0A2R8Y5A6_(S728)	95				773.631				254.688
ATXN2_A0A2R8Y5A6_(S696)	91.9								69.7354
ATXN2_A0A2R8Y5A6_(S707)	91.1			164.016			268.838	132.688	111.11
ATXN2L_Q8WWM7_(S680,S684)	99.7,99.9	475.132					1120.77
ATXN2L_Q8WWM7_(S496)	100	464.888	58.4213	258.254	162.702	63.1497	212.52	224.661	226.18
ATXN2L_Q8WWM7_(S339)	100	7004.59	1067.01	900.397	707.7	1958.57	14608.5	4637.69	2175.41
ATXN2L_Q8WWM7_(S111)	100	16276.4	15841.5	18089.2	17435.3	15651.8	15501.4	17376.9	11241.3
ATXN2L_Q8WWM7_(S306)	100					250.295	956.442
ATXN2L_Q8WWM7_(S449)	100	32174.3	16389.5	23168.2	13446.5	32671.2	76353.1	8342.88	24472.4
ATXN2L_Q8WWM7_(S493)	100	106.382		83.93
ATXN2L_Q8WWM7_(S391)	100	1952.55	1244.78		1122.06	3520.79	4366.06	2871.68	3922.26
ATXN2L_Q8WWM7_(S634)	100	15800.4	32490.4	23926.3	26245.7	11987	6819.7	11973.5	7513.33
ATXN2L_Q8WWM7_(S424)	99.9	19927.5					24906
ATXN2L_Q8WWM7_(S594)	99.8	27155.2	34002.9	30230.7	29476.7	23067.6	17097.6	28667.2	13512.4
ATXN2L_Q8WWM7_(S684)	99.2	12867.7	1441.57			1547.75	33291		3749.96
ATXN2L_Q8WWM7_(T31)	98.9	582.62		547.279	252.226		44.4776	454.506	464.019
ATXN2L_Q8WWM7_(S559)	97.75	11273.3	17342.3	9979.81	15893.8	13322.2	16720.5	9437.83	7603.93
ATXN2L_Q8WWM7_(S335)	97.4		734.271
ATXN2L_Q8WWM7_(S409)	97.25	653.054	1390.28	1767.95	773.373	752.981	831.713	1305.55	840.87
ATXN2L_Q8WWM7_(S426)	95.7				2804.25
ATXN7_A0A2R8YDD6_(S568)	98.8		644.487		450.828
ATXN7L1_Q9ULK2_(S38)	100	843.785	1244.85	1353.53	1030.62	709.086	484.503	1159.98	664.71
ATXN7L2_Q5T6C5_(S179)	100					309.101	403.105
ATXN7L2_Q5T6C5_(S213)	99.8	336.362	920.911		207.609				583.099
ATXN7L2_Q5T6C5_(S575)	99.7	847.97	944.258	450.16	392.393	767.368	360.25		386.334
ATXN7L3_K7ENU1_(T178)	100	271.968	360.829	426.047	374.502	283.037			259.375
ATXN7L3_K7ENU1_(S120)	99.9	644.329	726.671			572.103	278.44		359.868
AUP1_Q9Y679_(T367)	100		1182.83	1046.81	1998.88	717.891	341.055		1314.85
AURKB_Q96GD4_(T35)	100	609.27				397.607	290.559	438.164
AURKB_Q96GD4_(T232)	100		1513.26			846.682	231.047
AURKB_Q96GD4_(T64)	92.9	121.875
AUTS2_A0A087WVB5_(S71)	100								97.9988
AUTS2_A0A087WVB5_(S961)	100	57.3128		61.6648
AXIN1_A0A0S2Z4M1_(T434,S439)	100100	309.761	307.763	158.3		363.866	66.1959	363.619	278.658
AXUD1_A0A024R2U8_(T68)	100		105.71	50.5881	52.6497
AZI1_B2RN10_(S114,S120)	95,96.3					56.2177
AZI1_B2RN10_(S208)	100	266.975	287.704		225.082	230.189	225.656
AZI1_B2RN10_(S150)	100	636.136	309.621				929.163		362.175
AZI1_B2RN10_(S35)	100	993.11	719.39	267.218
AZI1_B2RN10_(T137)	100	1582.1	1935.88	1150.78	1540.06	751.14		389.931	389.403
AZI1_B2RN10_(S114)	100	666.143	814.112		473.962	395.042	836.025	486.722	265.445
AZI1_B2RN10_(S381)	100	4842.34	3310.88	3492.79	2444.04	5067.05	4402.45	6014.04	3560.64
AZI1_B2RN10_(T498)	99.9	124.496
AZI1_B2RN10_(S146)	99.9								963.664
AZI1_B2RN10_(S489)	99.8								38.7282
AZI1_B2RN10_(S78)	99.7	742.225	1421.8				2942.49		530.239
AZI1_B2RN10_(S120)	99.4						52.2068
AZI2_Q9H6S1_(S353)	100	3233.19	4639.05	1042.48	5551.07	3199.12			2616.42
B4GALT1_P15291_(S73)	97.6				560.292	321.45
B4GALT1_P15291_(S74)	96.4	423.732				48.3486	1054.27	2018.23	1958.53
BABAM1_J3KQS6_(S29)	100	1019.81	1207.06	1489.44	1315.85	1294.74	1815.52	1416.26	1507.68
BABAM1_J3KQS6_(S8)	98.5	2004.43
BABAM1_J3KQS6_(T27)	98.3						481.409
BABAM1_J3KQS6_(T10)	93.8	3457.04	1877.59			1870.32
BABAM2_Q9NXR7_(S2)	100	242.648	61.4162	164.513	175.411	203.829	110.206
BACH1_O14867_(S445)	100	689.182	354.235				1041.73
BACH1_O14867_(S417)	100					24.3288		80.0924	60.8514
BACH1_O14867_(S196)	100	287.75	696.063	644.424	625.803	560.516	168.316	1008.42	552.783
BAD_A0A024R562_(S25)	100	272.731					123.313
BAD_A0A024R562_(S97)	99.8	438.929			866.624	933.414
BAD_A0A024R562_(S99)	96.1	4440.27	5268.86	4859.89	3914.15	4705.11	935.339	4538.84	3858.23
BAG2_O95816_(S73)	99.5				847.963
BAG3_O95817_(S377,S386)	99.8,93.6					525.925	3194.2	914.42
BAG3_O95817_(S284,S289)	99.3,100		809.174
BAG3_O95817_(T285,S291)	99.1,99.9	459.301
BAG3_O95817_(S385,S386)	98.1,82.7			353.158
BAG3_O95817_(S377,S381)	100,99.9	5868.48			2447.96			665.042
BAG3_O95817_(S275,S279)	100100	226.349	353.651	438.429		352.142		515.381	403.835
BAG3_O95817_(T285,S289)	100100	3200.46	3787.44	1841.3	1863.59	2813.72	2854.42	9810.13	3899.9
BAG3_O95817_(T285)	100	2050.76	2879.13	1938.27	1264.8	1774.64		3667.25	3781.76
BAG3_O95817_(S275)	100	1646.19						3901.49
BAG3_O95817_(S291)	100	765.871	634.439			492.362	622.221		555.63
BAG3_O95817_(S289)	100	2254.68	2653.69	4494.94	3132	2255.01	1628.88	3242.34	2123.41
BAG3_O95817_(T406)	100	495.84					1046.3
BAG3_O95817_(S195)	99.9	519.864					313.003
BAG3_O95817_(S377)	99.8	3522.64	1748.94	1230.69	397.813	688.136	1976.81		178.287
BAG3_O95817_(S385)	97.2						3257.56		3254.55
BAG3_O95817_(S386)	95.7	3106.61	1826.2	3498.59	1996.57		4432.68
BAG3_O95817_(S171)	95.3			158.634			25.2695	70.7452
BAG3_O95817_(S173)	94.8				163.959	74.4354			251.143
BAG3_O95817_(S274)	90.4				1458.19
BAG4_H0YBT1_(S26)	100	1786.17			270.987	417.967	4293.5		478.061
BAG6_A0A024RCR6_(S958,S967)	100100	3118.73	2762.16	1514.29	2247.01	2883.11			3473.89
BAG6_A0A024RCR6_(T344)	100	1187.89	1287.62	679.59	300.351	218.712	210.97
BAG6_A0A024RCR6_(S113)	100	21209	27551.5	37754.9	29470.6	28405.2	19476.5	59147.7	24578.9
BAG6_A0A024RCR6_(S958)	100	6455.82	11640.4		1079.98	3460.98	6559.84		1717.51
BAG6_A0A024RCR6_(S967)	99.95	9581.76	7756.97	4486.03	5824.3	8210.98	6208.54	519.334	9778.58
BAG6_A0A024RCR6_(S1075)	99.7	576.051	755.377	1030.53	830.614	636.705
BAG6_A0A024RCR6_(S1111)	96.8	3838.31	2840.16	3100.69	513.316	2907.69	2695.74		1260.11
BAG6_A0A024RCR6_(T1074)	94.4						368.1
BAHD1_A0A024R9K2_(S184)	100	359.896				311.267	739.238
BAHD1_A0A024R9K2_(S121)	100			77.8463		26.1849		56.9425	53.2143
BAHD1_A0A024R9K2_(S8)	96.2	279.596
BAIAP2_B4DWA1_(S188)	100	1529.94				280.374	2356.82
BAIAP2_B4DWA1_(T203)	100	6564.15	3771.13	5375.32	5222.87	5171.33	4036.6	7540.07	4463.44
BAIAP2_B4DWA1_(S317)	100				324.267	336.377	1379.48		171.356
BAIAP2_B4DWA1_(S355)	98.9			1051.26	1638.84
BAIAP2_B4DWA1_(S229)	97.9	4840.84	3008.89	975.315	1953.85	3874.19	3109.01		732.291
BAIAP2_B4DWA1_(T318)	96.6							194.032
BAIAP2_B4DWA1_(S124)	96.45	627.284	928.182		286.985		61.5973	1693.24	1597.05
BAIAP2L1_Q9UHR4_(T257,S261)	100100	903.751	1310.4	1975.99	1149.78	1842.37	220.398	1518.27	1641.35
BAIAP2L1_Q9UHR4_(S331)	100	9560.31	10230.4	7363.88	6807.44	7753.9	9073.13	7537.4	6164.01
BAIAP2L1_Q9UHR4_(T166)	100								132.987
BAIAP2L1_Q9UHR4_(S414)	100	26008.5	78797.7	38937	56707.9	34703.3	25733.5	16801.9	20083.6
BAIAP2L1_Q9UHR4_(T494)	100	873.845	3238.62	3282.5	3048.61	1168.28	452.506	1068.98	812.53
BAIAP2L1_Q9UHR4_(S261)	100	1386.04	2092.28	3182.68	3125.6	2176.8	696.126	2578.3	1875.13
BAIAP2L1_Q9UHR4_(T252)	99.9					38.5732		82.5091	52.8037
BAIAP2L1_Q9UHR4_(T257)	99.7	344.566	836.394	1001.97	1131.07	822.725	19.9309	991.278	800.039
BAIAP2L1_Q9UHR4_(S354)	98.7		272.088	849.825		604.767	979.03	203.961	365.186
BAIAP2L1_Q9UHR4_(S255)	93.9			237.874
BAIAP2L1_Q9UHR4_(S329)	93.2		408.339	895.329				570.619
BAIAP2L2_Q6UXY1_(S465)	100	3662.79	3683.96	4405.23	3268.24	3312.87	3728.74	2369.77	1702.16
BAIAP2L2_Q6UXY1_(S272)	100	75.9159	60.4758
BAIAP2L2_Q6UXY1_(S231)	100	3376.46	3820.37	3316.79	2338	2893.2	1801.77	4775.88	2744.3
BAIAP2L2_Q6UXY1_(S478)	99.7	84.4687	129.991		81.5533	79.8025	34.3875
BAIAP2L2_Q6UXY1_(S299)	99.6		803.937	432.79		216.447	238.464		210.517
BAIAP2L2_Q6UXY1_(S225)	94.9	52.176			142.798
BAP1_A0A024R305_(S520,S521)	98.9,99				413.893				239.651
BAP1_A0A024R305_(T517,S521)	97.2,84.3					46.3326
BAP1_A0A024R305_(S327)	100	958.941	1032.33	1215.09	2011.93	651.578	1082.48	1418.8	1165.26
BAP1_A0A024R305_(S369)	100	191.909	216.637			197.936	132.921		124.635
BAP1_A0A024R305_(S292)	100		161.708			100.26		240.652	131.185
BAP1_A0A024R305_(S521)	99.9	3131.65		3460.55	3711.6	3476.33	3981.41	3298.77	5332.52
BAP1_A0A024R305_(S583)	99			211.852			125.947
BAP18_Q8IXM2_(S36)	97.1	145.225		1782.31	511.697	815.654	309.452	254.817	628.305
BAP18_Q8IXM2_(S35)	96.6								689.54
BARD1_A0A494C142_(S96)	100	137.851
BARD1_A0A494C142_(T247)	100	878.385	1059.75	639.081	762.328	536.242	673.198
BARD1_A0A494C142_(S312)	99.9	819.071
BAZ1A_D3DS96_(S1412)	100	5930.67	8163.2	8582.22	9460.73	5733.85	5583.54	7013.9	3501.53
BAZ1A_D3DS96_(T1366)	100		183.021
BAZ1A_D3DS96_(T730)	99.1					3001.14	348.211	3453.5	1855.26
BAZ1A_D3DS96_(T1546)	98	3137.29	2807.96		3616.98	2062.77	2458.1
BAZ1A_D3DS96_(S1362)	92.8					203.472
BAZ1B_Q9UIG0_(S160,S161)	98.3,99.8								21.7622
BAZ1B_Q9UIG0_(S705,S708)	100100					117.381			139.519
BAZ1B_Q9UIG0_(S312)	100		1337.04
BAZ1B_Q9UIG0_(S152)	100							35.6091
BAZ1B_Q9UIG0_(S330)	100	611.974		410.188	474.165		647.523		261.291
BAZ1B_Q9UIG0_(S1342)	100	1046.58	2796.51	1353.2	932.858	1796.95	1379.45	1149.24	582.396
BAZ1B_Q9UIG0_(S361)	100	268.813	1054.18	591.316	1024.62	479.182		822.034	567.192
BAZ1B_Q9UIG0_(S947)	100	246.847		269.262		223.523			149.876
BAZ1B_Q9UIG0_(S167)	100		173.023
BAZ1B_Q9UIG0_(S161)	100	118.98			188.857	79.1589		107.355
BAZ1B_Q9UIG0_(S189)	100	106.993				91.9145			42.2752
BAZ1B_Q9UIG0_(S1468)	100	13140.8	5863.01	845.612	3485.5	7578.59	5741.13		5783.37
BAZ1B_Q9UIG0_(S158)	100		435.453		245.536
BAZ1B_Q9UIG0_(S204)	99.9					271.358	238.174
BAZ1B_Q9UIG0_(S349)	99.1						3316.41
BAZ2A_F8VU39_(S494,S507)	100100		2099.27					1453.24	1044.19
BAZ2A_F8VU39_(S1768)	100	1922.38	744.779	898.076	1015.01	607.846	2770.36	793.526	612.573
BAZ2A_F8VU39_(S1205)	100	183.941	156.665	334.715	903.344	131.053	138.149		234.593
BAZ2A_F8VU39_(S1783)	100					276.74
BAZ2A_F8VU39_(S133)	100	1740.24	1430.77	1221.81	1146.94	1249.9	1037.74	2595.98	1855.32
BAZ2A_F8VU39_(S1182)	100	230.739					1166.77		326.339
BAZ2A_F8VU39_(S611)	100	448.405		637.298		495.434		495.732	488.877
BAZ2A_F8VU39_(S498)	99.9	229.161				222.793		288.179	165.809
BAZ2A_F8VU39_(T1397)	99.8	1297.14				338.807		387.348	5158.71
BAZ2A_F8VU39_(S1781)	99.8	898.732	1443.49		167.87		1002.06
BAZ2A_F8VU39_(S132)	99.1							792.757	341.653
BAZ2A_F8VU39_(S507)	97.3	1402.58	1990.73		1570.21	1591.91	1172.57	924.934	662.49
BAZ2A_F8VU39_(S1395)	91.8	6710.9	7112.19	4053.98	5114.09	7282.05	5238.14	6300.51	5994.95
BAZ2B_Q9UIF8_(S405)	100	366.752	515.79	354.334	290.122	368.92	163.619
BAZ2B_Q9UIF8_(S1680)	100						1100.05
BAZ2B_Q9UIF8_(T1283)	100	766.492	1287.65	1335.07	1306.14	930.682	650.541	1260.77	64.5303
BAZ2B_Q9UIF8_(S1541)	100		697.719	312.17	339.789		343.927
BAZ2B_Q9UIF8_(S681)	100	552.824				405.229			447.636
BAZ2B_Q9UIF8_(T2014)	100					115.752		384.27	169.612
BAZ2B_Q9UIF8_(S467)	100				235.243			241.766	187.435
BAZ2B_Q9UIF8_(S556)	99.9		511.923	398.995	586.517	269.274	323.028	396.848
BAZ2B_Q9UIF8_(T544)	99.8	283.815	435.839			1555.43		1216.69	1378.46
BBX_H7C1Q0_(S37)	100	49.6044	90.5319	134.276	97.494	105.041	194.511	150.848	112.124
BBX_C9JA69_(T506)	100	353.637	90.6383	412.301	218.143	117.969	450.261	214.969	120.255
BBX_C9JA69_(S183)	100	139.892				114.654	1407.46		48.5392
BBX_C9JA69_(T799)	99.1	389.193				347.095
BBX_C9JA69_(S794)	99	1938.45	1803.47	2337.15	1510.2	1159.12	2431.05	3134.09	3612.93
BCAN_Q5T3I7_(S74)	100	11844.4	20117.8	8535.63	9934.87	8232.43	207.952	12161.7	7102.09
BCAR1_A0A2R8Y4C2_(S139)	100	1208.78	359.612	363.135	1824.08	1512.37	57.3874	1337.71	996.427
BCAR1_A0A2R8Y4C2_(S428)	100	298.866	381.207	450.643	446.718	451.853	404.051	417.445	382.706
BCAR1_A0A2R8Y4C2_(S355)	100		5517.5	2658.03		3425.9		5632.97	4158.96
BCAR1_A0A2R8Y4C2_(Y249)	100	247.528	460.878	439.841	414.122	366.945		991.39	579.119
BCAR1_A0A2R8Y4C2_(S639)	100	15014.2	20558.8	28437.3	19372.6	16663.7	12917.1	37037.5	16782.2
BCAR1_A0A2R8Y4C2_(Y362)	99.8					3814.76			968.296
BCAR3_O75815_(S370)	100	600.77	520.772	507.042		503.448		827.763	1057.66
BCAR3_O75815_(S375)	100	1764.56	2147.56	1913.22	1633.61	1421.45	1475.4	2317.82	1328.77
BCAR3_O75815_(T50)	100				214.709	111.824	109.719	647.207	295.004
BCAS3_K7ESE9_(S251)	100		325.269			283.292		1249.3	520.003
BCAS3_K7ESE9_(S594)	100	64.121					177.565		105.783
BCCIP_Q9P287_(S42)	100	511.213	735.966	80.932		603.546		536.399	982.333
BCKDHA_A0A024R0K3_(S337,Y345)	99.1,100								1228.54
BCKDHA_A0A024R0K3_(T338,Y345)	82.1,95.7							94.7087
BCKDHA_A0A024R0K3_(S47)	100								797.231
BCKDHA_A0A024R0K3_(S337)	100	3728.48	3107.03	1511.77	3601.31	3283.57	4037.63	3541.77	4783.36
BCKDHA_A0A024R0K3_(Y345)	99.9			370.105				136.24
BCKDHA_A0A024R0K3_(S347)	99.9	6760.17	8614.6	2217.55	4225.37	3956.26	3064.49	2944.67	2124.8
BCKDK_A0A024QZA9_(S31)	98.7	2739.04		560.382		319.992	2782.22	745.089
BCKDK_A0A024QZA9_(T32)	93.3						70.8963
BCL10_O95999_(S134)	100	119.368			153.239	98.0595	88.7494
BCL2L11_C9J417_(S77)	100	48.2519	145.901	104.73	164.58	71.3266	34.1201	432.27	319.388
BCL2L11_C9J417_(S87)	100							532.254	284.398
BCL2L12_A0A087WSV0_(S111)	100	782.064	1112.74	1098.26	943.021	813.34	778.498	592.074	920.26
BCL2L12_A0A087WSV0_(S158)	100	1496.48	1449.41	2193.87	1978.71	1600.83	1383.67	1819.78	1022.52
BCL2L12_A0A087WSV0_(S189)	100	24112.2	25132	23186.9	22438.7	19887.3	15679.7		3638.09
BCL2L12_A0A087WSV0_(S159)	98.2						732.593
BCL2L13_Q9BXK5_(S420,S426)	95,95								201.197
BCL2L13_Q9BXK5_(S305)	100			974.664				696.742	1510.29
BCL2L13_Q9BXK5_(S371)	100	824.916	1817.8	1427.61		1654		2843.22	2333.29
BCL2L13_Q9BXK5_(S444)	100		285.061			222.726		1098.04	379.828
BCL2L13_Q9BXK5_(S426)	100	485.615	992.621		1299.56	934.95	923.56		1109.26
BCL2L13_Q9BXK5_(S429)	100	438.724		862.798	982.493
BCL2L13_Q9BXK5_(S420)	100	1380.57		246.469	315.413	1977.99	1247	208.42	859.029
BCL2L13_Q9BXK5_(S441)	99.7			577.163
BCL2L13_Q9BXK5_(S303)	99.5667	1560.35	3909.18	1818.52	2686.54	1718.88	926.65
BCL2L14_C9J3S1_(S44)	100	3626.54	3855.45	3118.4	3341.53	3316.8	2892.65	2484.9	1898.37
BCL3_P20749_(S382)	100	212.371		1152.49	341.795	364.921	557.18	317.795	533.041
BCL3_P20749_(S41)	100	5728.83	3768.41	3703.9	3810.93	4825.47	5310.38	22904.2	12212.6
BCL3_P20749_(S374)	100	983.181	1092.05	1252.52	1155.99	964.502	1094.58	4326.89	2291.58
BCL6_A5PL18_(S361)	100	1494.4		443.943		177.289	769.848
BCL6_A5PL18_(S466)	100	357.071	729.77			297.369		1553.58	665.554
BCL6_A5PL18_(S333)	100						1614.99		433.442
BCL6_A5PL18_(S343)	100	128.359	85.9996		197.867		69.3042	186.916	199.059
BCL6_A5PL18_(T345)	98.1					157.329
BCL7C_I3L1Q2_(S122,S126)	100100	311.453	1233.95			888.398	1339.65
BCL7C_I3L1Q2_(S122)	96						1602.63
BCL9_A0A024QYY4_(S917)	100	1796.84	1841.66	2453.08	1722.51	1622.82	1085.68	4070.15	1958.54
BCL9_A0A024QYY4_(T257)	100	6473.17	6546.77	4670.5	3932.27	4885.5	4815.09	5635.54	4827.98
BCL9_A0A024QYY4_(S278)	100	1818.61	2991.62	4663.75	3765.71	2876.11	1070.79	5424.34	2509.4
BCL9_A0A024QYY4_(T315)	100	1382.25	1309.03	669.225	1243.79	1063.15	1310.01	192.056	1031.4
BCL9_A0A024QYY4_(S62)	100								54.8408
BCL9_A0A024QYY4_(T115)	100	271.503	314.082			412.117	412.78		352.668
BCL9_A0A024QYY4_(S878)	99.5	206.837		267.383	234.764	215.052		583.332	443.591
BCL9_A0A024QYY4_(S19)	99.3		755.568	2210.76
BCL9_A0A024QYY4_(S687)	99.2	3958.94	4767.37	2020.96	1987.76	3122.44	2498.48	7290.2	3898.79
BCL9_A0A024QYY4_(T155)	98.4			549.265	418.014	277.461		882.581
BCL9_A0A024QYY4_(S104)	96.4	182.688							90.7184
BCL9L_Q86UU0_(S942,S947)	99.6,95.5	77.5253	309.041			55.3769
BCL9L_Q86UU0_(S934,S947)	89.5,87.5					253.23
BCL9L_Q86UU0_(S997,S1010)	85.5,98.9	759.076
BCL9L_Q86UU0_(S21,S25)	100100	1360.19	973.753			659.103	1650.06
BCL9L_Q86UU0_(S750)	100	7290.69	8508.06	4391.26	3782.83	5050.91	5232.29	10062.9	6949.15
BCL9L_Q86UU0_(S942)	100	1080.28	491.457		343.149		383.061
BCL9L_Q86UU0_(S88)	100	2040.36	2526.13			660.631	2013.77
BCL9L_Q86UU0_(S116)	100						163.42	158.4
BCL9L_Q86UU0_(S1004)	100	972.679	1685.24		1015.88	878.039
BCL9L_Q86UU0_(S813)	100	289.501	2062.3	275.216	2109.56	400.533		1147.28	735.809
BCL9L_Q86UU0_(T129)	100		411.404			400.985	734.916
BCL9L_Q86UU0_(S21)	100	1413.11				1595.64	5106.22		3521.86
BCL9L_Q86UU0_(S118)	100	70.9572	193.283				567.141
BCL9L_Q86UU0_(S926)	100							310.136	278.019
BCL9L_Q86UU0_(S25)	100	595.615					2478.11
BCL9L_Q86UU0_(S975)	100	4925.54	5199.8	5097.12	3126.88	3649.33	3747.52	4007.26	4613.92
BCL9L_Q86UU0_(S1010)	100	2171.51	4162.86	965.972	2123.89	1959.89	1486.3
BCL9L_Q86UU0_(S1017)	99.8	2831.23					3687.9		54.1986
BCL9L_Q86UU0_(S934)	99.5	613.84	902.438	88.506	725.519	626.197		817.271	709.085
BCL9L_Q86UU0_(S947)	98.9	450.001		573.114	839.033	568.917	362.815	1174.41	392.933
BCL9L_Q86UU0_(S997)	97.9		3775.19	1341.83	2337.49	2024.39			1163.57
BCL9L_Q86UU0_(S938)	97.6			450.919
BCL9L_Q86UU0_(S954)	95.95	715.897		587.783			99.1799
BCL9L_Q86UU0_(S949)	92.3				88.5986
BCL9L_Q86UU0_(T946)	91.4	407.126				150.8
BCLAF1_Q9NYF8_(S287,S290)	99.9,99.9	3976.13	2212.16	850.767	1952.21			118.276	8094.27
BCLAF1_Q9NYF8_(S496,S502)	99.8,99.8				67.8831	50.8771		51.8277	40.3558
BCLAF1_Q9NYF8_(S264,S268)	99.8,100	651.919	997.407	1432.31	1493.75	855.777	317.995	1211.46	1240.2
BCLAF1_Q9NYF8_(S525,S531)	97.3,100							460.301	336.678
BCLAF1_Q9NYF8_(Y284,S290)	96.8,100	5023.12		4802.1	2903.62	560.999		1954.06
BCLAF1_Q9NYF8_(S259,S264,S268)	95,99.1,78.3				142.095
BCLAF1_Q9NYF8_(S762,S763)	80.7,80.3					9.96475
BCLAF1_Q9NYF8_(S285,S287)	100,99.4				4845.98	1862.07			4007.78
BCLAF1_Q9NYF8_(T257,S264,S268)	100100100	45.9193	75.4508	89.6844	87.0755			74.4934
BCLAF1_Q9NYF8_(T257,S268)	100100	1404.99	1778.66	2473.19	2086.93	1437.45		2162.14	1599.79
BCLAF1_Q9NYF8_(S285,S290)	100100	25731.3	37026.4	34700.3	32089.1	20509.7	17606.4	36084.1	17821.5
BCLAF1_Q9NYF8_(S297)	100						253.356
BCLAF1_Q9NYF8_(S531)	100	15955	29273.3	30402.1	23575.1	12169.5	22783.9	16141.6	13697.1
BCLAF1_Q9NYF8_(T304)	100	161.145	270.667	223.606	164.307			293.111
BCLAF1_Q9NYF8_(S268)	100	6454.55	5850.11	8622.21	6801.07	3557.42	4795.11	4665.77	3326.27
BCLAF1_Q9NYF8_(S757)	100				332.542		310.721
BCLAF1_Q9NYF8_(S450)	100	187.588	188.666	271.694	239.91	198.762	39.5389	151.582	157.645
BCLAF1_E9PJA7_(S337)	100	234.882	175.7
BCLAF1_Q9NYF8_(S578)	100	811.398	702.594	737.319	588.099	424.54	359.38	85.4567	113.246
BCLAF1_Q9NYF8_(Y219)	100	187.68	107.814	717.294	751.282	38.055
BCLAF1_Q9NYF8_(S648)	100	6430.38	7576.03	7033.27	5182.01	4644.78	76712	6023.9	4289.72
BCLAF1_Q9NYF8_(S177)	100	24961.5	30824.5	37120.2	30322	26124.6	28620.8	57761	22484.1
BCLAF1_Q9NYF8_(S496)	100	3965.57	2243.1	2630.03	1532.05	1906.78	13005.9	3684.43	2239.78
BCLAF1_Q9NYF8_(S264)	100					118.091
BCLAF1_Q9NYF8_(S658)	100	182183	181248	180549	204838	131224	136502	164574	76233.3
BCLAF1_Q9NYF8_(S274)	100							1133.27
BCLAF1_Q9NYF8_(S690)	100	1627.74	2065.81	1580.14	1959.99	1037.45	822.152	4280.99	1906.96
BCLAF1_Q9NYF8_(T341)	100		280.729			167.834		317.953
BCLAF1_Q9NYF8_(S198)	100	1527.26			333.207	1788.81	369.592	2331.31	1751.93
BCLAF1_Q9NYF8_(S225)	100	291.201	162.464	102.525	642.828	528.777	477.861	133.866	144.475
BCLAF1_H0YF00_(S9)	100		221.572	1712.52	577.008	232.076		258.31	50.5314
BCLAF1_Q9NYF8_(T840)	100	5533.59	3510.92		765.97
BCLAF1_Q9NYF8_(Y284)	99.95	708.17	1247.57	1407.06	261.202		507.062	292.799
BCLAF1_Q9NYF8_(S884)	99.9								51.2832
BCLAF1_Q9NYF8_(S276)	99.9	332.92	331.203			634.623		1044.04
BCLAF1_Q9NYF8_(S397)	99.9								268.541
BCLAF1_Q9NYF8_(S183)	99.6		1122.7	1397.71	1893.95	977.616
BCLAF1_Q9NYF8_(S196)	99.6							249.077	167.693
BCLAF1_Q9NYF8_(S760)	99.1	2034.79	613.169		1254.64	641.424	2295.64	288.763
BCLAF1_Q9NYF8_(S385)	99	13.9165	549.463			524.923	20.4655		5820.02
BCLAF1_Q9NYF8_(S272)	98.8	359.753
BCLAF1_Q9NYF8_(S564)	98.8		309.804	638.976	1028.79	209.864	148.988	274.275	202.958
BCLAF1_Q9NYF8_(T431)	98.4							34.6005
BCLAF1_Q9NYF8_(S290)	97.6	4966.07	3902.69	5219.94	5306.21	4923.96	2958.3	5977.24	2495.04
BCLAF1_Q9NYF8_(S512)	97.2	115454	147049	99127.3	122950	95517.7	74940	113558	75605.9
BCLAF1_Q9NYF8_(T473)	94.8				119.053
BCLAF1_Q9NYF8_(S287)	94.6	736.349
BCLAF1_Q9NYF8_(S181)	93.6	967.492
BCLAF1_Q9NYF8_(S762)	93.6						25.0816
BCLAF1_Q9NYF8_(S660)	90.8			23299.7
BCLAF3_A2AJT9_(S15,S17)	100100	15381.3	10587.6	8487.76	7449.58	415.243		2768.38	727.25
BCLAF3_A2AJT9_(S402)	100	591.726	637.717	670.717	599.41	579.162	448.454	1165.53	815.056
BCLAF3_A2AJT9_(S139)	100	65.2005	435.29		1028.43	752.679			1184.76
BCLAF3_A2AJT9_(S100)	99.4								185.794
BCORL1_A0A075B6Q3_(S1076)	100	91.9197				301.231
BCORL1_A0A075B6Q3_(S96)	100	224.813	194.305			341.176		545.186	111.723
BCORL1_A0A075B6Q3_(T1061)	100	229.332		497.779		364.625	95.7476		221.779
BCORL1_A0A075B6Q3_(S792)	100	197.315	21.014					72.6499
BCORL1_A0A075B6Q3_(S213)	100	569.063	1010.71	75.9427	540.319	654.781	171.912	698.771	501.094
BCORL1_A0A075B6Q3_(S1050)	99.2				243.566	241.84	110.101	354.449	246.425
BCORL1_A0A075B6Q3_(S199)	98.7	270.784
BCOR-RARA_E3UVQ2_(S488)	100	660.132	573.764			338.476
BCOR-RARA_E3UVQ2_(S571)	100	263.548	115.834	150.301	166.715	164.496	135.7	325.372	177.909
BCOR-RARA_E3UVQ2_(S367)	99.9	333.832	368.865				225.931	400.132	246.378
BCOR-RARA_E3UVQ2_(S423)	99.9	241.54	2145.32	1517.12	1711.04	1869.65	427.563		356.784
BCOR-RARA_E3UVQ2_(S1358)	99.4	336.885	265.374	346.645	254.379	219.747		216.78	66.0307
BCOR-RARA_E3UVQ2_(T366)	99.3							397.801
BCOR-RARA_E3UVQ2_(S1109)	95.8	978.955	1130.12	1005.65	1058.22	1106.98	282.749	1190.94	868.422
BCOR-RARA_E3UVQ2_(S336)	94		438.817
BCR_P11274_(S1264)	100	1032.44	1712.32	1276.33	1123.23	670.475	633.624	1099.13	845.66
BCR/ABL fusion_A9UEZ6_(S459,S461)	99.4,89.2								30.503
BCR/ABL fusion_A9UEZ6_(S459,S463)	86.1,91.9								625.23
BCR/ABL fusion_A9UEZ6_(Y896)	100							209.286	152.029
BCR/ABL fusion_A9UEZ6_(S122)	100	1274.93	1084.44	818.121	1588.2	1644.92	1141.05	542.855	740.192
BCR/ABL fusion_A9UEZ6_(S1221)	100	426.146	598.756	576.068	385.397	331.398	740.806		245.059
BCR/ABL fusion_A9UEZ6_(S215)	100							464.717	754.447
BCR/ABL fusion_A9UEZ6_(S1312)	100	193.122				287.385
BCR/ABL fusion_A9UEZ6_(S354)	100	649.875				176.734	2604.65
BCR/ABL fusion_A9UEZ6_(S356)	100						1329.8
BCR/ABL fusion_A9UEZ6_(S1186)	100	774.26	1233.48	774.062	1295.49	963.647	331.505	2329.58	1061.18
BCR/ABL fusion_A9UEZ6_(S1072)	100	1321.54	2564.25	1592.99	1916.36	1393.19	681.082	1971.12	1248.11
BCR/ABL fusion_A9UEZ6_(T1317)	100	392.139	1181.57	271.958	764.997	1084.64	1103.19	260.259	942.212
BCR/ABL fusion_A9UEZ6_(T1355)	100	915.351	1077.77			992.632	821.669	975.764
BCR/ABL fusion_A9UEZ6_(S459)	99.9	5857.03	8729.6	7495.81	7734.99	6693.7	2458.33	10430	6032.86
BCR/ABL fusion_A9UEZ6_(S222)	98.4					116.012
BCR/ABL fusion_A9UEZ6_(S1358)	98.2		1060.96		1166.01
BCR/ABL fusion_A9UEZ6_(S461)	96.5			113.64
BCR/ABL fusion_A9UEZ6_(S1422)	94.7						501.616
BDP1_A0A0G2JNU3_(S33)	100	270.835		649.265	663.375	385.033	197.721	309.897	394.365
BDP1_A0A0G2JNU3_(S2451)	99.7		119.286	347.993
BEND3_Q5T5X7_(S379)	100	724.741	582.212			462.693	433.509		235.167
BEND3_Q5T5X7_(S516)	100	54.3973	60.0105		67.3552	73.1268			111.162
BEND3_Q5T5X7_(S93)	99.9	79.5006
BET1_A0A3B3IU16_(S50)	100	405.673	502.602		786.4	377.549	566.582	5839.92	3760.2
BET1L_A0A0C4DH16_(S9)	100	1565.27	1700.16
BHLHB2_Q6IB83_(S383)	100							74.9238	113.4
BHLHE40_O14503_(S383)	100							74.9238	113.4
BICC1_A6NGY7_(S259)	100	549.022			447.554	615.121	649.939	321.618	546.43
BICC1_A6NGY7_(S429)	100	130.84	178.331	161.252				569.512	365.68
BICC1_A6NGY7_(S305)	100		766.013			475.661	231.446	757.111	356.048
BICC1_A6NGY7_(S462)	93.15	492.604	536.836		602.669	96.7445	382.622	282.621	165.417
BICC1_A6NGY7_(S238)	91.1						386.895
BICD2_Q8TD16_(S568,S574)	99.4,100				1699.04	2062.9	974.578
BICD2_Q8TD16_(T573,S574)	100100	286.625		722.787				285.402
BICD2_Q8TD16_(S574)	100			543.559		517.217			238.494
BICD2_Q8TD16_(S582)	100	2786.86	2480.53	3638.19	4349.45	2217.97	2734.05	2532.24	901.949
BICD2_Q8TD16_(S823)	99.9	188.189				149.632	266.045
BICD2_Q8TD16_(T573)	99.1			1338.28	423.391	198.231			562.162
BICRA_A0A087WWH3_(S1361)	100	207.9	401.931	186.346	183.978		2395.2		303.475
BICRA_A0A087WWH3_(S867)	99.3	1170.33			1074.74				783.308
BICRA_A0A087WWH3_(T873)	98.1			1253		650.636
BICRA_A0A087WWH3_(T869)	93.8							1880.39
BICRAL_Q6AI39_(S675)	99.9	274.817	445.041				304.351		336.137
BICRAL_Q6AI39_(S934)	99.7		40.7885						43.711
BIN1_A0A024RAF0_(S267,T276)	76.4,100			644.86
BIN1_A0A024RAF0_(S265,S267,S272)	100,100,100,75					421.798		1089.83	916.354
BIN1_A0A024RAF0_(S265,S267)	100100	4084.89	11457.9	4318.16	4302.95	9626.93	1007.57	12988.2	9915.54
BIN1_A0A024RAF0_(S265,S272)	100100	235.825	1915.36		3308.04	3495.61	2891		4034.61
BIN1_A0A024RAF0_(S267,S272)	100100	4768.28	4968.21	2714.51	3323.37	615.306	3117.02	748.242	2170.37
BIN1_A0A024RAF0_(S265)	100	17669	10877.6	7767.1	11065.7	16749.8	30896.4	8926.81	15146.7
BIN1_A0A024RAF0_(T292)	100	3256.62	3869.54	2289	720.436	1325.27	2244.61	2763.6	1677.14
BIN1_A0A024RAF0_(S300)	100			236.518			1841		124.393
BIN1_A0A024RAF0_(S319)	100				401.639	124.496
BIN1_A0A024RAF0_(T317)	99.1						462.688		162.365
BIN1_A0A024RAF0_(S272)	98.9	4466.37	4876.25	4266.62	5327.24	3649.49	4794.91	2278.92	3971.3
BIN1_A0A024RAG9_(S315)	98.8		366.913		247.06
BIN1_A0A024RAF0_(S267)	93.85	24314.8	28274.2	13894.1	18727.3	16404.6	19076.8	19276	22780.5
BIRC6_Q9NR09_(S577)	100	220.171	201.363	202.614	147.959	150.336	217.028	156.372	163.395
BIRC6_Q9NR09_(S3937)	100					228.245
BIRC6_Q9NR09_(T3931)	100	1906.29	2719.6		1764.81	1986.81		1321.06
BIRC6_Q9NR09_(S490)	100	886.507	984.459	392.937	295.642	1412.85	924.267	2531.8	1411.67
BIRC6_Q9NR09_(S590)	99.7			459.289	319.753			511.271
BIRC6_Q9NR09_(S3742)	98.4		87.2424
BIVM-ERCC5_A0A1W2PS85_(S566)	100	1424.49				452.971			786.096
BIVM-ERCC5_A0A1W2PS85_(S609)	100	3718.47	698.196	1748.92	825.942	4325.3	3356.78		272.477
BIVM-ERCC5_A0A1W2PS85_(S751)	100	2420.66	1325.49		1804.73	713.137	2496.21
bK1048E9.4_Q6ICH6_(S272)	100	413.834		931.702	897.725	525.071			579.964
BLM_A0A3B3IT82_(S269)	100	32.4989	51.1727	89.1763		36.415		55.9815	20.7661
BLM_A0A3B3IT82_(T766)	100	593.727		624.964		790.926	483.404
BLM_A0A3B3IT82_(S422)	100	236.175	354.964
BLM_A0A3B3IT82_(T114)	100	376.672	689.006	307.75	325.441	378.031	250.32	242.137	176.477
BLM_A0A3B3IT82_(S28)	100	369.107		570.336	1053.17		1307.53
BLM_A0A3B3IT82_(S282)	100	188.465		435.184		179.03		331.407
BLM_A0A3B3IT82_(T127)	99.9	93.0333				136.803	119.903		86.2402
BLM_A0A3B3IT82_(T171)	99.9		755.036			173.56
BLM_A0A3B3IT82_(S358)	94.3					37.7593
BLM_A0A3B3IT82_(T125)	92.8	147.134
BLOC1S4_Q9NUP1_(T165)	100	348.832	455.217	262.772	311.965	309.734	140.332	244.643	298.23
BLVRA_P53004_(S237)	97.9	68.702
BLVRB_P30043_(S82)	96.6					145.962
BLZF1_Q9H2G9_(S15)	99.6		573.059		528.372	231.825
BLZF1_Q9H2G9_(T365)	95.3				89.9392	63.9064
BMP2K_H0Y9P1_(T707)	100	8449.34		9012.19	12238.5	8715.08	4295.42	4988.13	5657.55
BMP2K_H0Y9P1_(S421)	99.9	20.6061		28.2377			10.0408
BMP2K_H0Y9P1_(S722)	99.9								108.422
BMP2K_H0Y9P1_(S769)	99.8	971.088	780.367	1261.64	1728.3	660.355	538.714	2812.37	1970.67
BMP2K_H0Y9P1_(S800)	99.4	407.524	666.826		618.871	353.938	446.564
BMP2K_H0Y9P1_(T87)	99.4	253.269	405.753	529.864					135.87
BMP2K_H0Y9P1_(S382)	98.2	537.47	1443.7	1075.85	1302.65	528.492			145.052
BMP2K_H0Y9P1_(S725)	97.7					284.058
BMP2K_H0Y9P1_(T704)	97.1		2387.15
BMP2K_H0Y9P1_(T628)	94.3				68.2908	49.3428
BMS1_Q14692_(S552)	100	693.544	497.687				646.568		87.4294
BMS1_Q14692_(S639)	99.9					31.1685		365.325	1537.19
BMX_P51813_(S254)	99.4		150.13
BNIP2_J3KN59_(S235)	100	526.936	708.455	736.198	739.732	471.835	748.628	689.821	468.182
BNIP3_A0A0J9YW18_(T126)	100	466.867	960.408		796.402
BNIP3_A0A0J9YW18_(S140)	100	182.584	160.481	121.354	179.64	291.619	183.636	588.532	620.942
BNIP3_A0A0J9YW18_(S120)	100	600.415	445.477		377.706	577.146	487.682	1843.3	2116.87
BNIP3_A0A0J9YW18_(S115)	95	207.751
BNIP3L_H0YBC7_(S40,S41)	99.8,99.8					225.466		464.245
BNIP3L_H0YBC7_(S42,S43)	99.8,100					153.283		351.042
BNIP3L_H0YBC7_(S40,S43)	83.5,97.1								1954.5
BNIP3L_H0YBC7_(S98)	99.95	459.115	475.082	343.213	444.912	311.698		1368.53	826.666
BNIP3L_H0YBC7_(S96)	99.9								191.723
BNIP3L_H0YBC7_(S142)	99.9					187.837		195.515	115.902
BNIP3L_H0YBC7_(S144)	99.9	63.1666					220.602		122.173
BNIP3L_H0YBC7_(S43)	99.15	189.449		1108.49		782.272	158.537	3672.95	2369.44
BNIP3L_H0YBC7_(S41)	99.1	159.979			856.231	161.707			274.314
BNIP3L_H0YBC7_(S146)	98.2						144.469
BNIP3L_H0YBC7_(S40)	95.75		588.89	712.273	1023.9	419.483	79.8439	2112.56	1636.23
BNIP3L_H0YBC7_(S64)	90.45							213.801	138.295
BNIP5_P0C671_(T521)	100						86.5204	62.7929	58.1655
BNIP5_P0C671_(S18)	100								175.904
BNIP5_P0C671_(S463)	100								84.713
BOD1L1_Q8NFC6_(S2954)	100	653.295	1231.88	785.821	893.793	609.176		818.301	504.821
BOD1L1_Q8NFC6_(T2956)	100							747.078
BOD1L1_Q8NFC6_(S1017)	100	3192.13	618.367	898.866	1131.27	11428.8	6980.33		9574.28
BOD1L1_Q8NFC6_(S1531)	100	2883.21				1950.05	5677.75
BOD1L1_H0Y9Y2_(S164)	100	2294.3	1462.88		1351.87	328.401	3050.77		354.123
BOD1L1_H0Y9Y2_(S138)	100	482.989	759.741	468.964		555.061			592.107
BOD1L1_Q8NFC6_(S2905)	100	2432.19	1292.27	2524.26	2466.44	2241.41	1952.76		321.949
BOD1L1_Q8NFC6_(S266)	100	236.623	421.348		397.355	404.878	366.876		323.689
BOD1L1_Q8NFC6_(S635)	100	1348.07	1777.07	4806.6	4256.44	1783.53	1978.86	3753.89	1469.38
BOD1L1_Q8NFC6_(S1077)	100	427.008	424.95	226.938	1197.38	558.851	430.222	449.383	396.786
BOD1L1_Q8NFC6_(S2973)	100	1485.51	257.23		246.224		1194.09		276.643
BOD1L1_Q8NFC6_(S2501)	100	2042.14	2415.6	3743.78	2363.21	1745.27	1053.66	3714.59	1527.84
BOD1L1_Q8NFC6_(S800)	100	301.07	42.5563	77.2486	88.499	168.996	306.536	88.4542	87.5621
BOD1L1_Q8NFC6_(S3019)	100	3685.55	2452.42	2102.21	2238.16	1606.52	4079.74	425.684
BOD1L1_Q8NFC6_(S3029)	100	2764.2	662.443		774.928	1225.36	12314.8	1156.13	778.9
[truncated: 19,761 more rows]
