# Supplementary material for: MELK inhibition disrupts actin cytoskeleton and broadly restricts human coronavirus infections
Source: Nat Commun. 2026 May 6;17:6098. doi: 10.1038/s41467-026-72615-1 (PMC13358123; doi:10.1038/s41467-026-72615-1)
Supplement: Supplementary file 4 — Supplementary Data 2 [file 41467_2026_72615_MOESM4_ESM.xlsx]

## Sheet: SARS-CoV-2
Kinase.Gene	z.score	p.value
ABL1	0.723567	0.234666
ABL2	0.455908	0.324228
ACTR2	0.0757662	0.469803
ACVR1B	0.413095	0.339768
ACVR2B	1.49845	0.0670079
ADRBK1	0.824689	0.204774
ADRBK2	-0.173495	0.431131
AKT1	1.81552	0.0347221
AKT2	0.936449	0.174521
AKT3	1.29748	0.0972335
ARAF	0.439156	0.330274
ATM	-1.11827	0.131726
ATR	-1.13097	0.129034
AURKA	-4.58189	2.30E-06
AURKB	-0.623739	0.266399
AURKC	-1.67968	0.0465101
BCKDK	-0.860246	0.194827
BCR/ABL	0.622112	0.266934
BLK	1.43964	0.0749846
BMX	-0.399186	0.344878
BRAF	0.215669	0.414623
BRSK1	-0.125229	0.450171
BTK	0.183964	0.427021
BUB1	-0.308908	0.378696
CAMK1	1.50425	0.0662591
CAMK1D	0.644005	0.259786
CAMK2A	2.26017	0.0119055
CAMK2B	1.58542	0.0564353
CAMK2D	1.30904	0.0952609
CAMK2G	1.98078	0.0238081
CAMK4	0.716063	0.236976
CDC42BPA	2.38475	0.00854542
CDC42BPB	1.51948	0.0643212
CDC7	-0.131013	0.447883
CDK1	-5.38633	3.60E-08
CDK14	1.39071	0.0821564
CDK16	0.175257	0.430439
CDK2	-3.28367	0.000512324
CDK20	-1.69355	0.0451752
CDK3	0.279539	0.389916
CDK4	-0.161628	0.4358
CDK5	-1.03215	0.151002
CDK6	0.35772	0.360276
CDK7	-0.0509512	0.479682
CDK8	0.0654222	0.473919
CDK9	0.053008	0.478863
CDKL5	0.00992894	0.496039
CHEK1	-0.505494	0.306606
CHEK2	-0.924691	0.177563
CHUK	-0.153806	0.438881
CLK1	-3.00338	0.00133499
CLK2	-0.223769	0.411469
CLK4	0.42644	0.334893
CSF1R	1.39807	0.081046
CSNK1A1	1.63319	0.0512142
CSNK1D	0.302098	0.381289
CSNK1E	-2.64076	0.00413599
CSNK1G1	-0.536099	0.295945
CSNK1G2	0.0743165	0.470379
CSNK1G3	-0.128996	0.44868
CSNK2A1	2.84899	0.00219289
CSNK2A2	2.41807	0.00780153
DAPK1	-1.51613	0.0647438
DAPK2	0.872826	0.191379
DAPK3	0.253893	0.399789
DMPK	-0.320201	0.374408
DYRK1A	0.71098	0.238548
DYRK1B	0.0301024	0.487993
DYRK2	-0.532434	0.297213
DYRK3	0.493527	0.31082
EEF2K	0.0236037	0.490584
EGFR	-1.10765	0.134007
EIF2AK2	1.13805	0.127549
EPHA1	1.06746	0.142882
EPHA2	0.0566698	0.477404
EPHA3	0.407228	0.34192
EPHA4	0.582565	0.280093
EPHA5	-0.0788814	0.468563
EPHA6	-0.0788814	0.468563
EPHA7	0.223442	0.411596
EPHA8	0.588166	0.278211
EPHB1	0.911643	0.180978
EPHB2	1.02672	0.152276
EPHB3	0.763637	0.222542
EPHB4	1.47173	0.0705464
EPHB6	0.70152	0.241489
ERBB2	-0.906506	0.182334
ERBB3	-0.829157	0.203508
ERBB4	-0.382151	0.351175
FGR	0.895337	0.185304
FLT1	-0.325963	0.372226
FLT3	0.489292	0.312318
FRK	-0.661653	0.254097
FYN	-0.559047	0.288065
GRK1	0.222703	0.411883
GRK4	-0.177058	0.429731
GRK5	-0.173495	0.431131
GRK6	-1.47607	0.0699628
GRK7	0.0969222	0.461394
GSG2	-0.801716	0.211359
GSK3A	-2.61471	0.00446519
GSK3B	-1.841	0.0328111
GTF2F1	0.211777	0.416141
HCK	1.42811	0.07663
HIPK1	1.00186	0.158205
HIPK2	-0.739102	0.229923
ICK	0.669747	0.251509
IGF1R	-0.0923376	0.463215
IKBKB	0.63294	0.263386
IKBKE	0.344747	0.365142
ILK	0.600328	0.274144
INSR	-1.16167	0.122685
ITK	0.677907	0.248915
JAK2	0.0491188	0.480412
JAK3	0.183964	0.427021
KDR	0.389961	0.348283
KIT	1.58169	0.0568607
LATS1	1.11813	0.131756
LATS2	-0.473241	0.318021
LCK	0.978293	0.163965
LIMK1	-0.484926	0.313865
LIMK2	-0.484926	0.313865
LMTK2	0.0265986	0.48939
LYN	0.470497	0.319
MAK	1.751	0.0399727
MAP2K1	-0.289126	0.386242
MAP2K2	1.30686	0.0956298
MAP2K3	0.153751	0.438903
MAP2K4	0.201549	0.420135
MAP2K5	1.66976	0.0474837
MAP2K6	0.379768	0.352059
MAP2K7	-0.471232	0.318737
MAP3K11	0.474628	0.317526
MAP3K12	0.0251452	0.48997
MAP3K14	0.35697	0.360557
MAP3K5	0.711709	0.238322
MAP3K6	0.502094	0.307801
MAP3K7	-0.280787	0.389437
MAP3K8	-0.435754	0.331508
MAP4K4	0.328996	0.371079
MAP4K5	0.553093	0.2901
MAP4K6	-0.68809	0.245698
MAPK1	-0.713221	0.237854
MAPK10	0.540971	0.294264
MAPK11	0.0949938	0.46216
MAPK12	-0.0355258	0.48583
MAPK13	0.08505	0.466111
MAPK14	-1.36167	0.0866512
MAPK15	0.0906487	0.463886
MAPK3	-0.987024	0.161815
MAPK6	0.320614	0.374251
MAPK7	0.289792	0.385988
MAPK8	-0.629775	0.264421
MAPK9	0.398696	0.345059
MAPKAPK2	0.767288	0.221455
MAPKAPK3	0.176293	0.430032
MAPKAPK5	0.898848	0.184367
MARK1	-0.94654	0.171937
MARK2	-0.755268	0.225044
MARK3	0.109769	0.456296
MARK4	0.479038	0.315956
MELK	-2.0231	0.0215314
MET	-0.0850613	0.466106
MKNK1	0.888947	0.187016
MKNK2	0.888947	0.187016
MOK	-0.845689	0.198863
MST1	0.0677063	0.47301
MST3	-1.16021	0.122981
MST4	-1.32697	0.0922585
MTOR	-1.25816	0.104168
MYLK	0.0251452	0.48997
NEK1	1.14527	0.126048
NEK11	-1.07603	0.140958
NEK2	-4.69577	1.33E-06
NEK3	-0.11209	0.455376
NEK4	0.873142	0.191293
NLK	-1.56891	0.0583346
NME1	0.162911	0.435294
NUAK1	-0.268177	0.394281
NUAK2	-0.296351	0.383481
OXSR1	0.151582	0.439758
PAK1	0.115469	0.454037
PAK2	0.57642	0.282166
PAK3	-0.204252	0.419078
PAK4	-0.0323424	0.487099
PAK5	-0.075424	0.469939
PAK6	-0.487129	0.313084
PBK	0.0906487	0.463886
PDGFRA	0.510871	0.304721
PDGFRB	0.366307	0.357068
PDHK3	-1.15436	0.124176
PDHK4	0.0791479	0.468457
PDK1	1.22639	0.110026
PDK2	1.22286	0.11069
PDK3	0.0985479	0.460749
PDK4	0.0985479	0.460749
PDPK1	-0.284267	0.388103
PIM1	-0.0153554	0.493874
PIM2	0.511824	0.304387
PIM3	0.412613	0.339945
PKD1	0.987533	0.161691
PKD2	4.09095	2.15E-05
PKD3	1.84185	0.0327482
PKMYT1	-0.526173	0.299384
PKN1	1.26023	0.103792
PKN3	1.26023	0.103792
PLK1	0.173981	0.43094
PLK2	0.149703	0.440499
PLK3	-1.02453	0.152792
PLK4	-1.17089	0.120821
PRKAA1	-0.456075	0.324168
PRKAA2	0.767459	0.221404
PRKACA	1.76365	0.0388957
PRKACB	0.313852	0.376817
PRKACG	-0.404558	0.342901
PRKCA	1.35253	0.0881031
PRKCB	-1.75087	0.0399841
PRKCD	1.29784	0.0971706
PRKCE	1.68351	0.0461384
PRKCG	0.76266	0.222833
PRKCH	0.520565	0.301335
PRKCI	0.0778796	0.468962
PRKCQ	0.188584	0.42521
PRKCT	-0.162468	0.435469
PRKCZ	-0.642923	0.260137
PRKD1	-0.0833937	0.466769
PRKD2	1.18415	0.118176
PRKD3	2.15247	0.01568
PRKDC	-0.290533	0.385704
PRKG1	2.03182	0.0210857
PRKG2	1.08174	0.139683
PTK2	-1.55328	0.0601779
PTK6	0.241061	0.404754
RAF1	0.984694	0.162387
RET	-0.281906	0.389008
ROCK1	1.73956	0.0409686
ROCK2	0.770413	0.220527
RPS6KA1	-0.233298	0.407765
RPS6KA2	0.656267	0.255826
RPS6KA3	0.0706199	0.47185
RPS6KA5	0.228644	0.409573
RPS6KB1	-0.0576089	0.47703
RPS6KB2	-0.642749	0.260193
SGK1	1.61564	0.0530861
SGK3	0.671281	0.251021
SLK	-0.442125	0.3292
SRC	-0.615734	0.269035
SRRM1	1.10011	0.135642
STK10	-0.59146	0.277106
STK11	-1.15265	0.124527
STK25	-0.511504	0.304499
STK3	-1.11955	0.131453
STK38	0.996073	0.159607
STK38L	0.344342	0.365295
STK39	-0.806501	0.209977
STK4	-1.76011	0.0391945
SYK	0.183964	0.427021
TBK1	1.58232	0.036788
TESK1	-0.110418	0.456039
TGFBR1	0.15454	0.438592
TGFBR2	0.604039	0.272909
TLK1	-0.0894294	0.46437
TLK2	0.674974	0.249846
TNIK	0.338286	0.367574
TRKA	-1.98653	0.0234874
TRKB	-0.0793911	0.468361
TRKC	-1.3833	0.0832859
TRPM6	-0.87638	0.190412
TRPM7	0.771008	0.220351
TTK	-2.51377	0.0059725
TXK	0.677907	0.248915
TYK2	-0.431888	0.332911
UHMK1	-0.511644	0.30445
ULK1	1.25046	0.105566
VRK1	0.0906487	0.463886
WEE1	-0.346965	0.364309
WNK1	0.239436	0.405384
WNK2	-0.0784299	0.468743
WNK3	-0.237938	0.405964
YES1	0.339504	0.367115

## Sheet: HCoV-OC43
Kinase.Gene	z.score	p.value
ABL1	-0.000298517	0.499880908950745
ABL2	-0.470873	0.318865594735816
ACTR2	0.0154846489443233	0.493822765696982
ACVR1B	-0.0239173	0.490459270474593
ACVR2B	0.231324367892575	0.408531408584561
ADRBK1	1.06358164075272	0.143759131487677
ADRBK2	0.0388305803730823	0.484512731800983
AKT1	-0.122746	0.451154035998768
AKT2	0.898578612104065	0.184438577588595
AKT3	0.179169321008848	0.428902376096384
ARAF	0.661514250831227	0.254141289284171
ATM	-1.61442	0.0532185095216044
ATR	0.0891618608756113	0.464476637613466
AURKA	-0.796264	0.212939221933632
AURKB	0.414241387789605	0.339348667007326
AURKC	-1.2179	0.11163112525131
BCKDK	-0.437021	0.331048042704582
BCR/ABL	0.145034407673398	0.442341852799117
BLK	0.524696731502472	0.299897014913414
BMX	-0.820544	0.205953054453545
BRAF	-0.0579486	0.476894774315949
BRSK1	1.11733954189028	0.131924587293824
BRSK2	1.61102187618391	0.0535874772177197
BTK	-1.38587	0.0828930074082117
BUB1	0.244922560220703	0.403258196535491
CAMK1	0.459220959280929	0.323037750475224
CAMK1D	-1.07104	0.142076591137616
CAMK1G	1.3683008502112	0.0856089623897207
CAMK2A	1.05692114297699	0.14527378909572
CAMK2B	-0.0623993	0.475122420113061
CAMK2D	-0.387645	0.349139518980727
CAMK2G	-0.0592813	0.476364023449306
CAMK4	0.110667408487403	0.455940045722478
CAMKK1	1.61102187618391	0.0535874772177197
CAMKK2	1.61102187618391	0.0535874772177197
CDC42BPA	2.3359898688013	0.009745884781105
CDC42BPB	1.5083925398746	0.065727045604862
CDC7	0.187713132260078	0.425550767607982
CDK1	0.335433164629014	0.368649176919247
CDK16	0.795303514846832	0.213218484735776
CDK2	-0.0196764	0.492150753202785
CDK20	-1.98119	0.0237850602494241
CDK3	0.498566698841297	0.309042335053655
CDK4	0.831203775534764	0.202929261155228
CDK5	1.32216722093167	0.09305623682309
CDK6	0.968374825619237	0.166428603703782
CDK7	0.916232848577073	0.179772390006028
CDK8	-0.275338	0.391528132889279
CDK9	0.254216584049786	0.399664119578494
CDKL5	0.232394812932952	0.408115688669105
CHEK1	-1.29414	0.0978085349718665
CHEK2	0.574994313731567	0.282647571340207
CHUK	1.05134585342371	0.146549887305157
CLK1	-1.78606	0.0370447409140669
CLK2	-0.614019	0.269601338609548
CLK4	-0.555838	0.289160684731771
CSF1R	0.41601836371825	0.338698282828247
CSNK1A1	0.344358060681936	0.365288512499371
CSNK1D	-0.341508	0.366360729342213
CSNK1E	-0.33874	0.36740296825164
CSNK1G1	-0.813139	0.208069279582404
CSNK1G2	-0.877206	0.190187367492355
CSNK1G3	-0.136703	0.445632857876396
CSNK2A1	1.86715458631779	0.0309400017080823
CSNK2A2	2.20545304894936	0.0137111594958293
DAPK1	-0.860003	0.1948937363297
DAPK2	0.583725033084205	0.279702661188886
DAPK3	-0.792182	0.214127252562065
DMPK	0.210387239211955	0.416682725708459
DYRK1A	-0.268919	0.393995819467679
DYRK1B	-0.105745	0.457892517984919
DYRK2	1.11760030987806	0.131868868192178
DYRK3	0.659870488138056	0.254668472115972
EEF2K	0.326102891616537	0.372173254660702
EGFR	-2.17768	0.0147148884025528
EIF2AK2	0.847547311460097	0.198345063990742
EPHA1	-0.337943	0.367703044836044
EPHA2	-0.929373	0.176347965356543
EPHA3	-0.337067	0.368033207471946
EPHA4	-0.369892	0.355731305043292
EPHA5	-0.410996	0.340537903277489
EPHA6	-0.410996	0.340537903277489
EPHA7	-0.333056	0.369546094113476
EPHA8	-0.386761	0.349466406990935
EPHB1	-0.226829	0.410278497017237
EPHB2	-0.171296	0.431995336921961
EPHB3	-0.422743	0.336241382167168
EPHB4	1.69216323676199	0.0453074269754693
EPHB6	-0.47362	0.317885439372132
ERBB2	-2.68048	0.00367581607723386
ERBB3	-1.68381	0.0461087205494632
ERBB4	-1.80651	0.0354191983656152
FGR	0.0408666540165535	0.483701100734029
FLT1	-1.27774	0.100670139279259
FLT3	0.0484907039567005	0.480662586448015
FRK	-0.910084	0.181389167861973
FYN	-0.832927	0.202443065984076
GRK1	-0.168444	0.433117031238722
GRK4	0.172533095060657	0.431509222680327
GRK5	0.0388305803730823	0.484512731800983
GRK6	-0.664496	0.253186598465643
GRK7	-0.365903	0.357218907364058
GSG2	-1.01958	0.153963501672297
GSK3A	-0.620006	0.26762675562145
GSK3B	-0.0324787	0.487045158948476
GTF2F1	1.27098239667123	0.101867455588172
HCK	0.0824225965391065	0.467155333871164
HIPK1	-0.203211	0.419485041952693
HIPK2	1.00919246053305	0.156441170876545
ICK	-0.837378	0.201189938816781
IGF1R	1.10964621798056	0.133575753433441
IKBKB	1.20796786266399	0.113529812094822
IKBKE	0.20732117023735	0.417879520922866
ILK	0.91548120925815	0.17996953135799
INSR	-1.70525	0.0440742265355778
ITK	-0.0662969	0.473570713684154
JAK2	-1.03478	0.150386371015983
JAK3	-1.38587	0.0828930074082117
KDR	-0.208874	0.41727320536855
KIT	0.128917919651276	0.448711298580796
LATS1	0.0999966933696588	0.460173475298526
LATS2	-1.15547	0.123949483727182
LCK	0.199265742454179	0.421027437667363
LIMK1	0.166893658473532	0.433726861487133
LIMK2	0.166893658473532	0.433726861487133
LMTK2	-0.154972	0.43842179171095
LRRK2	1.27505430531671	0.101145010685565
LYN	0.713405268879083	0.237797506832371
MAK	1.81707264407845	0.0346029954231718
MAP2K1	-0.253526	0.399930799643246
MAP2K2	1.25324930313766	0.10505749608398
MAP2K3	1.20147038733295	0.114784393363568
MAP2K4	0.512141522169799	0.304275983149738
MAP2K5	-0.302394	0.381175771150771
MAP2K6	1.84983902325001	0.0321683772923893
MAP2K7	-0.213213	0.415580230116218
MAP3K1	1.66527311078012	0.0479291402919218
MAP3K11	1.17251107127711	0.120495964894214
MAP3K12	-0.0507027	0.479781206984415
MAP3K14	-0.732432	0.231952380804358
MAP3K5	0.308064481916205	0.379016633532396
MAP3K6	0.111014912680618	0.455802260610475
MAP3K7	0.519211880844417	0.30180649743064
MAP3K8	-0.638821	0.261469577633266
MAP4K4	0.0042373901106868	0.498309530985156
MAP4K5	0.271145255318614	0.393139658043681
MAP4K6	-0.569335	0.284564571548894
MAPK1	1.08004440067192	0.140061204360848
MAPK10	-0.152311	0.439470919093035
MAPK11	-0.162233	0.43556119786899
MAPK12	0.732575579400379	0.231908665050614
MAPK13	0.689370157054532	0.245295179262276
MAPK14	0.945202084775901	0.172277857663775
MAPK15	0.0859135564210041	0.465767567446125
MAPK3	1.48556144097539	0.0686975802631961
MAPK6	0.0290089596366816	0.488428722422974
MAPK7	-1.39188	0.0819787079120854
MAPK8	0.0608317530311404	0.475746600939269
MAPK9	-0.129139	0.448623741970539
MAPKAPK2	-1.02552	0.152559266269577
MAPKAPK3	0.180222708922146	0.428488865588519
MAPKAPK5	-0.535817	0.296042456918738
MARK1	-0.397048	0.345666026904615
MARK2	1.76778620207301	0.0385483262341009
MARK3	0.0287143429406313	0.488546208536257
MARK4	0.465150182075621	0.320911955783286
MELK	-2.15336	0.0156453514091758
MET	-1.15479	0.124087399264209
MOK	-0.907484	0.182075326298192
MST1	-0.216107	0.414452187550039
MST3	-0.210947	0.416464465697731
MST4	-0.192457	0.423692251641508
MTOR	-2.04543	0.0204063893118378
MYLK	-0.0507027	0.479781206984415
NEK1	0.483489287440203	0.314374182141202
NEK11	-0.000168437	0.499932803214233
NEK2	-0.069527	0.472285064493419
NEK3	-0.0148141	0.494090237867425
NEK4	0.957547690892013	0.169145443532242
NLK	-0.14236	0.443397863475525
NME1	-0.105204	0.458106866595846
NUAK1	-0.186378	0.426074249927144
NUAK2	-0.236421	0.40655296924661
OXSR1	-0.336209	0.368356593966384
PAK1	-1.4076	0.0796244338634845
PAK2	-0.994898	0.15989290283325
PAK3	-1.8038	0.0356311770519365
PAK4	-0.678894	0.248602539150645
PAK5	-1.50918	0.0656259906311173
PAK6	-0.699743	0.242043760172744
PBK	0.0859135564210041	0.465767567446125
PDGFRA	0.0114518973371436	0.495431453819339
PDGFRB	-1.07256	0.141733550628674
PDHK3	-1.24338	0.106863729675721
PDHK4	-0.945741	0.172140436484044
PDK1	0.145615620859001	0.442112417884824
PDK2	0.0847260824800052	0.466239579849662
PDK3	-0.058215	0.476788668543464
PDK4	-0.058215	0.476788668543464
PDPK1	-0.286068	0.387413061739203
PIM1	-0.052883	0.478912547514547
PIM2	-0.0810436	0.467703647722726
PIM3	0.588308020657109	0.278162781481546
PKD1	-1.0101	0.156224281033962
PKD2	1.48166507134352	0.0692147176690936
PKD3	1.59176821987228	0.0557183966859968
PKMYT1	-0.0709473	0.471719864807064
PKN1	1.31776992265982	0.0937903396807048
PKN3	1.31776992265982	0.0937903396807048
PLK1	1.26871964267567	0.102270537067671
PLK2	1.37196207444028	0.0850376222611737
PLK3	0.199874916438246	0.420789204185556
PLK4	0.24667741676715	0.402578942681824
PRKAA1	-0.695703	0.243307496585498
PRKAA2	-1.07586	0.140994752560533
PRKACA	0.543947054937548	0.293238953559793
PRKACB	0.239758742571201	0.405258646396628
PRKACG	-0.0580408	0.476858078610312
PRKCA	-0.114692	0.454344668546133
PRKCB	-1.87458	0.0304255356979038
PRKCD	-0.472523	0.318276822000987
PRKCE	0.00538739081793021	0.497850752418306
PRKCG	0.793927545273788	0.213618806415429
PRKCH	-1.36963	0.0854016441226908
PRKCI	0.400922747804666	0.3442385006804
PRKCQ	1.01323082678733	0.155474959637137
PRKCT	0.856029943527901	0.195990608473251
PRKCZ	-0.754759	0.225196669821131
PRKD1	-0.922913	0.178026177358395
PRKD2	0.104036948542983	0.458570013478394
PRKDC	1.15263060570691	0.124531017741745
PRKG1	1.59779809334559	0.0550439595615868
PRKG2	1.93438114729393	0.0265331413376611
PTK2	0.0309451159886015	0.487656654889952
PTK6	-1.68599	0.0458989085020733
RAF1	1.16242830268585	0.122530766160146
RET	0.444854552745854	0.328212433880578
ROCK1	0.572684171709667	0.283429278240422
ROCK2	0.767496460851132	0.22139319830967
RPS6KA1	-0.210497	0.416639969262681
RPS6KA2	-0.329599	0.370851386668475
RPS6KA3	-0.0763178	0.469583147932498
RPS6KA5	-0.156105	0.437975233812538
RPS6KB1	0.49095191178767	0.311730229837451
RPS6KB2	0.155686091480278	0.43814023043651
SGK1	0.955009037510942	0.16978656333767
SGK3	-0.579569	0.281102653838867
SLK	-1.26314	0.10327014880431
SRC	-1.70355	0.0442328796032787
SRRM1	0.357482992000423	0.360365128293692
STK10	0.394348797836693	0.346661770301849
STK11	0.0437754959143508	0.482541679891356
STK25	-0.486738	0.313221968279703
STK26	1.27505430531671	0.101145010685565
STK3	-1.18012	0.118976356496055
STK38	0.214509383876591	0.415074924999599
STK38L	-0.424063	0.335759855912381
STK39	-0.592524	0.276749845922616
STK4	-0.0773942	0.469154963683137
SYK	-1.38587	0.0828930074082117
TBK1	1.64831604441033	0.0496439170096481
TESK1	0.0598676750777088	0.476130512624636
TGFBR1	-0.0334908	0.4866416098892
TGFBR2	1.33439184217368	0.0910377360957599
TLK1	1.25654762035413	0.104458745972045
TLK2	-0.0217702	0.491315641779135
TNIK	0.398436181664908	0.345154345913041
TRKA	-1.29221	0.0981415239120483
TRKB	-1.03486	0.150367579531792
TRKC	-0.349391	0.36339799147158
TRPM6	-1.26434	0.103054064461141
TRPM7	-0.746809	0.22758948422469
TTK	-0.321008	0.374102330187325
TXK	-0.0662969	0.473570713684154
TYK2	-0.892217	0.186138431777589
UHMK1	0.835118102691583	0.201825607535807
VRK1	0.0859135564210041	0.465767567446125
WEE1	-0.0111517	0.495551201442762
WNK1	0.764640693896008	0.222242765061296
WNK2	-0.291262	0.38542551254163
WNK3	0.846376401751838	0.198671399333515
YES1	-0.463165	0.321623013373385

## Sheet: HCoV-229E
Kinase.Gene	z.score	nominal p.value
ABL1	0.0585050339461402	0.47667317642793
ABL2	0.653854131174257	0.256602893940314
ACTR2	0.637301843412894	0.26196412522258
ACVR1B	-0.932214	0.17561295404978
ACVR2B	0.354016401372063	0.361663295838572
ADRBK1	1.3948922901602	0.0815241612057898
ADRBK2	0.395779554449247	0.34613383052078
AKT1	-0.368634	0.356200418068064
AKT2	0.24547588820578	0.40304398777579
AKT3	-0.218283	0.413604172643215
ARAF	0.441795788952304	0.329318493044563
ATM	-0.746066	0.227813916292001
ATR	-1.30463	0.0960086188929118
AURKA	-2.25642	0.0120222283021345
AURKB	-0.404006	0.343104074085221
AURKC	-0.859032	0.195161381340692
BCKDK	0.273162323252408	0.392364220311737
BCR/ABL	0.653854131174257	0.256602893940314
BLK	-0.897522	0.184720285039102
BMX	-0.386846	0.349435021237741
BRAF	0.238778082546706	0.405638833147532
BRSK1	0.244604199874155	0.403381455902881
BTK	0.119460886501231	0.452455113065079
BUB1	0.212776682296399	0.415750576054041
CAMK1	0.141768995564198	0.443631237311936
CAMK1D	0.378469740428711	0.352540834296898
CAMK2A	0.599875609677498	0.274294569212615
CAMK2B	-0.180826	0.428252064384854
CAMK2D	-0.224079	0.41134785328827
CAMK2G	-0.00768826	0.496932858102676
CAMK4	1.41943002009017	0.0778868427370454
CDC42BPA	0.361636094386527	0.358811994136362
CDC42BPB	1.23794731071398	0.107867799121299
CDC7	-0.669051	0.251731457513862
CDK1	-1.44882	0.0736936721558053
CDK16	-0.901172	0.183748433216421
CDK2	1.00968446592372	0.156323243599938
CDK20	0.0662760816582626	0.473579012709699
CDK3	0.819247716422889	0.206322547887975
CDK4	0.0201019239347538	0.491981032689186
CDK5	-0.00502171	0.497996634474927
CDK6	0.235769890824585	0.406805616603645
CDK7	-0.650713	0.257615903830346
CDK8	0.243053050440152	0.403982150518731
CDK9	0.297008551459417	0.383229990227882
CDKL5	-0.907615	0.182040745760818
CHEK1	-0.0819045	0.467361341609305
CHEK2	0.500895333979262	0.308222393263498
CHUK	0.509683613055857	0.305136567614614
CLK1	0.819984633216448	0.206112433705434
CLK2	0.00208694128761081	0.499167431488008
CLK4	0.599032317507408	0.274575666942561
CSF1R	-0.995552	0.159733981069313
CSNK1A1	0.33089455874887	0.370362066083344
CSNK1D	-1.89911	0.028774888113936
CSNK1E	-3.05807	0.00111383068102872
CSNK1G1	-1.29937	0.0969091261022895
CSNK1G2	-1.43812	0.0751996810003737
CSNK1G3	-0.571502	0.283829839360831
CSNK2A1	-2.81652	0.00242734639338562
CSNK2A2	0.583877586435622	0.279651336912623
DAPK1	-0.54485	0.292928452681817
DAPK2	0.48340854694846	0.314402840359243
DAPK3	-0.230179	0.408976372187105
DMPK	0.58747945019343	0.278440873986216
DYRK1A	-0.218375	0.413568504188475
DYRK1B	0.211201022456823	0.416365206471854
DYRK2	-0.446429	0.327643767375075
DYRK3	0.382296354297403	0.351120779275483
EEF2K	0.371510394518795	0.355128707674395
EGFR	0.0540911304223228	0.478431279400591
EIF2AK2	1.6010108087095	0.0546872625893033
EPHA1	-1.2802	0.100238158024224
EPHA2	-0.118576	0.452805710122617
EPHA3	-1.71403	0.0432615466024205
EPHA4	-1.56835	0.058399706418486
EPHA5	-1.8787	0.0301424677656803
EPHA6	-1.8787	0.0301424677656803
EPHA7	-1.89143	0.0292833444301697
EPHA8	-1.56377	0.0589362195238197
EPHB1	-0.296171	0.383549718825465
EPHB2	0.367435837715635	0.356646971798332
EPHB3	-0.430176	0.333533984843999
EPHB4	1.70854835210103	0.0437673213074705
EPHB6	0.532301933071018	0.297258446802067
ERBB2	2.10144912808528	0.0178007796050891
ERBB3	-0.17199	0.431722701289934
ERBB4	0.332151824345255	0.369887309567192
FGR	-1.02289	0.153180936005455
FLT1	-0.823121	0.205219452936009
FLT3	-0.759544	0.223763466064443
FRK	-1.29971	0.0968499125599604
FYN	-0.129716	0.448395589871383
GRK1	0.77891319589628	0.218015425045549
GRK5	0.395779554449247	0.34613383052078
GRK6	-0.485294	0.313733929272067
GRK7	-0.453667	0.325034138094516
GSG2	-0.823605	0.205081899962212
GSK3A	-2.65872	0.0039218723480152
GSK3B	-2.6354	0.00420189718054948
GTF2F1	0.421693475540111	0.336624383669422
HCK	-0.813687	0.207912127543149
HIPK1	0.792083577990455	0.214155972412233
HIPK2	-0.837996	0.20101651460491
ICK	0.35265612634984	0.362173127360588
IGF1R	-0.824518	0.204822703799818
IKBKB	-0.240658	0.404909951272538
IKBKE	-0.53073	0.297802938612791
ILK	0.342301432833071	0.366062028694878
INSR	-0.921478	0.178400441904027
ITK	-1.26221	0.103435863366333
JAK2	0.557132777490572	0.288718357132969
JAK3	0.119460886501231	0.452455113065079
KDR	-0.542765	0.293645755077036
KIT	-1.02807	0.151959367774904
LATS1	1.19883073342631	0.115296884800491
LATS2	0.0573002677590287	0.477153003532182
LCK	0.644467316776069	0.259636222347219
LIMK1	0.171474423188136	0.43192536995612
LIMK2	0.171474423188136	0.43192536995612
LMTK2	0.336293933581558	0.368324612057524
LRRK2	1.24620276126955	0.106344982795908
LYN	-1.41308	0.0788160993511039
MAK	1.29546669595793	0.0975796414976341
MAP2K1	0.691053425330926	0.244765983813612
MAP2K2	1.65348652528507	0.0491159431161451
MAP2K3	0.127322347519936	0.449342636741954
MAP2K4	-0.576051	0.282290286277763
MAP2K5	0.698275547800179	0.242502444065261
MAP2K6	-0.252943	0.400156297651595
MAP2K7	-0.545898	0.292567983591956
MAP3K12	0.342301432833071	0.366062028694878
MAP3K14	-0.437884	0.330735131334055
MAP3K5	0.86763764684469	0.192796365131378
MAP3K6	0.86763764684469	0.192796365131378
MAP3K7	-0.630258	0.264262956981407
MAP3K8	-0.458839	0.323174730454572
MAP4K4	1.07739243167788	0.140652491920571
MAP4K6	0.300182917672378	0.382018817154045
MAPK1	1.0634721192467	0.143783951187525
MAPK10	-0.023858	0.490482925548063
MAPK11	-0.912563	0.180736200514907
MAPK12	0.244735696762536	0.403330543174275
MAPK13	-0.0826796	0.467053135774864
MAPK14	1.14220590984363	0.126684220017372
MAPK15	0.645130995747791	0.259421149448094
MAPK3	2.07872677957877	0.0188212350650183
MAPK6	0.383788584503159	0.350567574803718
MAPK7	0.312196602231792	0.377445557090725
MAPK8	-0.041833	0.483315906208362
MAPK9	1.07439612325453	0.141322589646919
MAPKAPK2	-0.0630318	0.474870602466828
MAPKAPK3	0.509210455069189	0.305302357736465
MAPKAPK5	0.589848497970103	0.277646112503269
MARK1	-0.54712	0.292148113236803
MARK2	1.24849120259022	0.105925614064465
MARK3	0.0742848971234022	0.470391847087963
MARK4	-0.0271644	0.489164308859421
MELK	-1.70896	0.0437289481763855
MET	1.68471443311973	0.046021840249106
MKNK1	1.28646865695874	0.0991397753327933
MKNK2	1.28646865695874	0.0991397753327933
MOK	-1.39226	0.081921408118931
MST1	0.074391489602043	0.470349440177345
MST3	-0.301659	0.381456186265701
MST4	2.18031739362595	0.0146169713134764
MTOR	-0.630896	0.264054257022807
MYLK	0.342301432833071	0.366062028694878
NEK1	-0.24144	0.404607101722219
NEK11	-0.284405	0.388049857721731
NEK2	-2.84534	0.00221820410302479
NEK3	-1.07745	0.140639050073948
NEK4	0.436799088629282	0.331128530007502
NLK	-0.0970432	0.461346035182625
NME1	0.389557856137348	0.348431760380192
NUAK1	-1.21502	0.112178934643939
NUAK2	-1.91583	0.0276932517313865
OXSR1	0.399784230407858	0.344657723316204
PAK1	-1.31342	0.0945208553208533
PAK2	0.404271913899138	0.343006388202921
PAK3	0.409121730126067	0.341225165020882
PAK4	0.322959130166696	0.373363097114754
PAK5	-0.389953	0.348285690610995
PAK6	-0.0756704	0.469840648463272
PBK	0.645130995747791	0.259421149448094
PDGFRA	-0.606118	0.272218212958517
PDGFRB	-2.1846	0.0144590490969597
PDHK3	0.314638553114383	0.37651805180384
PDHK4	-0.0535432	0.478649549458601
PDK1	0.313991018848313	0.376763929998943
PDK2	0.387688928009257	0.349123125186957
PDK3	0.157446320123814	0.437446555233925
PDK4	0.157446320123814	0.437446555233925
PDPK1	0.473444646290825	0.317947991876011
PIM1	-0.0962038	0.461679343133166
PIM2	-0.638413	0.261602496389764
PIM3	0.350292563038094	0.363059572990495
PKD1	-0.470916	0.318850276305225
PKD2	1.46170720900938	0.0719107304546239
PKD3	-0.454781	0.324633495798287
PKMYT1	0.273987150407255	0.392047248221254
PLK1	-2.64062	0.00413766387270575
PLK2	0.886664832020282	0.187629688856352
PLK3	-0.55407	0.289765380710898
PLK4	-0.673038	0.250461418566376
PRKAA1	0.199709153850144	0.420854027129218
PRKAA2	-0.233845	0.40755251572622
PRKACA	1.05293643419765	0.146185063146654
PRKACB	1.07154843362714	0.141961452657339
PRKACG	1.20646829769629	0.113818487845016
PRKCA	0.521767698479132	0.300916041224277
PRKCB	0.686148043850939	0.246309878618052
PRKCD	-0.427026	0.334680129170307
PRKCE	0.998692804394006	0.158971763734259
PRKCG	0.54164187212621	0.294032620306652
PRKCH	0.452567776245041	0.325430003381733
PRKCI	1.47477500606648	0.0701365214737983
PRKCQ	1.42638894529915	0.0768780514438304
PRKCT	-0.333039	0.369552402056029
PRKCZ	0.677790826714559	0.248952164080286
PRKD1	0.374397722089543	0.354054218715735
PRKD2	0.489309752588136	0.31231120877554
PRKD3	1.99465889063603	0.0230400479464548
PRKDC	0.192976637017735	0.423488632563753
PRKG1	1.25845060668548	0.104114419852972
PRKG2	0.0362085560873709	0.485558031846732
PTK2	0.260965405411608	0.39705959277015
PTK6	0.50852505933051	0.30554258481757
RAF1	0.26124782200802	0.396950700787622
RET	1.51295824980807	0.0651451321092522
ROCK1	1.00973555252203	0.156311002164871
ROCK2	1.62578806212009	0.0519973743863494
RPS6KA1	-2.02824	0.0212677219324715
RPS6KA2	-1.22879	0.109574491539689
RPS6KA3	-1.63013	0.0515366013306044
RPS6KA5	-0.0657345	0.473794620262017
RPS6KB1	-1.3204	0.0933500204119488
RPS6KB2	-1.21575	0.112039337482239
SGK1	0.954111560014784	0.170013587584943
SGK3	0.345170367125774	0.364983147456189
SLK	0.52257562384054	0.300634803725169
SRC	-1.29352	0.0979158203671719
SRRM1	0.036140230841909	0.485585271847177
STK10	1.24620276126955	0.106344982795908
STK11	-0.335832	0.368498915136322
STK25	-2.05507	0.019935905811467
STK26	1.24620276126955	0.106344982795908
STK3	1.29480654756484	0.0976934863630949
STK38	1.26175504571261	0.103518471402262
STK38L	0.0573002677590287	0.477153003532182
STK39	-0.405781	0.342451825619002
SYK	0.119460886501231	0.452455113065079
TBK1	1.71269849540151	0.0433840110461255
TESK1	0.171474423188136	0.43192536995612
TGFBR1	0.863987033721845	0.193797506738339
TGFBR2	1.59806361490487	0.0550144100857944
TLK1	-0.35067	0.362917977192398
TLK2	-0.21385	0.415331834322205
TNIK	0.332709670214983	0.36967672463302
TRKA	-2.70902	0.00337410576405264
TRKB	-2.35041	0.00937645820557489
TRKC	-2.34835	0.00942840658227589
TRPM6	0.129755797730687	0.448379817735362
TRPM7	1.55733984759008	0.0596949097202803
TTK	-0.843537	0.199464187028494
TXK	-1.26221	0.103435863366333
TYK2	-1.27388	0.101353609048906
UHMK1	0.082197950950004	0.46724465141918
VRK1	0.645130995747791	0.259421149448094
WEE1	0.250086684889409	0.401260156397364
WNK1	0.0504984080754223	0.479862608979883
WNK2	0.0234883435465045	0.490630368211833
WNK3	-0.037519	0.485035594984554
YES1	-0.107057	0.457371813981191
