# Supplementary material for: MELK inhibition disrupts actin cytoskeleton and broadly restricts human coronavirus infections
Source: Nat Commun. 2026 May 6;17:6098. doi: 10.1038/s41467-026-72615-1 (PMC13358123; doi:10.1038/s41467-026-72615-1)
Supplement: Supplementary file 17 — Source data [file 41467_2026_72615_MOESM17_ESM.xlsx]

## Sheet: Fig. 1b
Fig. 1b
KSEA Kinase Scores									KSEA Kinase Scores(P<0.05)
Kinase.Gene	mS	Enrichment	m	z.score	p.value	FDR	group		gene	z.score	p.value	group
ABL1	-1.24417	-0.948682	18	0.058505	0.476673	0.497427	HCoV-229E		AURKA	-2.25642	0.0120222	HCoV-229E
ABL2	1.87970145465626	1.43327748644964	1	0.653854	0.256603	0.497427	HCoV-229E		CSNK1D	-1.89911	0.0287749	HCoV-229E
ACTR2	0.24372317856383	0.185839588460267	4	0.637302	0.261964	0.497427	HCoV-229E		CSNK1E	-3.05807	0.00111383	HCoV-229E
ACVR1B	-5.86119	-4.46918	1	-0.932214	0.175613	0.497427	HCoV-229E		CSNK2A1	-2.81652	0.00242735	HCoV-229E
ACVR2B	-0.765093	-0.583386	10	0.354016	0.361663	0.497427	HCoV-229E		EPHA3	-1.71403	0.0432615	HCoV-229E
ADRBK1	-0.318444	-0.242814	47	1.39489	0.0815242	0.444949	HCoV-229E		EPHA5	-1.8787	0.0301425	HCoV-229E
ADRBK2	0.0543941093320756	0.0414756567368839	2	0.39578	0.346134	0.497427	HCoV-229E		EPHA6	-1.8787	0.0301425	HCoV-229E
AKT1	-1.47239	-1.1227	125	-0.368634	0.3562	0.497427	HCoV-229E		EPHA7	-1.89143	0.0292833	HCoV-229E
AKT2	-1.07186	-0.817295	25	0.245476	0.403044	0.497427	HCoV-229E		EPHB4	1.70855	0.0437673	HCoV-229E
AKT3	-1.63268	-1.24493	11	-0.218283	0.413604	0.497427	HCoV-229E		ERBB2	2.10145	0.0178008	HCoV-229E
ARAF	-0.888603	-0.677562	26	0.441796	0.329318	0.497427	HCoV-229E		GSK3A	-2.65872	0.00392187	HCoV-229E
ATM	-1.90215	-1.4504	38	-0.746066	0.227814	0.497427	HCoV-229E		GSK3B	-2.6354	0.0042019	HCoV-229E
ATR	-3.01322	-2.29758	14	-1.30463	0.0960086	0.444949	HCoV-229E		MAP2K2	1.65349	0.0491159	HCoV-229E
AURKA	-2.07141	-1.57946	210	-2.25642	0.0120222	0.329409	HCoV-229E		MAPK3	2.07873	0.0188212	HCoV-229E
AURKB	-1.55236	-1.18368	67	-0.404006	0.343104	0.497427	HCoV-229E		MELK	-1.70896	0.0437289	HCoV-229E
AURKC	-2.52176	-1.92285	12	-0.859032	0.195161	0.497427	HCoV-229E		MET	1.68471	0.0460218	HCoV-229E
BCKDK	-0.840119	-0.640593	8	0.273162	0.392364	0.497427	HCoV-229E		MST4	2.18032	0.014617	HCoV-229E
BCR/ABL	1.87970145465626	1.43327748644964	1	0.653854	0.256603	0.497427	HCoV-229E		NEK2	-2.84534	0.0022182	HCoV-229E
BLK	-2.77161	-2.11336	9	-0.897522	0.18472	0.497427	HCoV-229E		NUAK2	-1.91583	0.0276933	HCoV-229E
BMX	-2.25548	-1.71981	4	-0.386846	0.349435	0.497427	HCoV-229E		PDGFRB	-2.1846	0.014459	HCoV-229E
BRAF	-0.146101	-0.111402	1	0.238778	0.405639	0.497427	HCoV-229E		PLK1	-2.64062	0.00413766	HCoV-229E
BRSK1	-0.117666	-0.0897207	1	0.244604	0.403381	0.497427	HCoV-229E		PRKD3	1.99466	0.02304	HCoV-229E
BTK	-0.728435	-0.555434	1	0.119461	0.452455	0.497427	HCoV-229E		RPS6KA1	-2.02824	0.0212677	HCoV-229E
BUB1	-0.273002	-0.208165	1	0.212777	0.415751	0.497427	HCoV-229E		STK25	-2.05507	0.0199359	HCoV-229E
CAMK1	-1.029	-0.784615	6	0.141769	0.443631	0.497427	HCoV-229E		TBK1	1.7127	0.043384	HCoV-229E
CAMK1D	-0.613316	-0.467655	7	0.37847	0.352541	0.497427	HCoV-229E		TRKA	-2.70902	0.00337411	HCoV-229E
CAMK2A	-0.748029	-0.570374	27	0.599876	0.274295	0.497427	HCoV-229E		TRKB	-2.35041	0.00937646	HCoV-229E
CAMK2B	-1.49549	-1.14032	23	-0.180826	0.428252	0.497427	HCoV-229E		TRKC	-2.34835	0.00942841	HCoV-229E
CAMK2D	-1.53951	-1.17388	23	-0.224079	0.411348	0.497427	HCoV-229E		AKT1	-0.368634	0.3562	HCoV-229E
CAMK2G	-1.3223	-1.00826	12	-0.00768826	0.496933	0.499167	HCoV-229E		AURKC	-0.859032	0.195161	HCoV-229E
CAMK4	0.368721192930785	0.28115091537299	17	1.41943	0.0778868	0.444949	HCoV-229E		CAMK2A	0.599876	0.274295	HCoV-229E
CDC42BPA	-0.644369	-0.491333	7	0.361636	0.358812	0.497427	HCoV-229E		CAMK2G	-0.00768826	0.496933	HCoV-229E
CDC42BPB	1.39053661131164	1.06028795910115	5	1.23795	0.107868	0.444949	HCoV-229E		CDC42BPA	0.361636	0.358812	HCoV-229E
CDC7	-3.19672	-2.43751	3	-0.669051	0.251731	0.497427	HCoV-229E		CDK2	1.00968	0.156323	HCoV-229E
CDK1	-1.61135	-1.22866	556	-1.44882	0.0736937	0.444949	HCoV-229E		CDK20	0.0662761	0.473579	HCoV-229E
CDK16	-4.42148	-3.37139	2	-0.901172	0.183748	0.497427	HCoV-229E		CLK1	0.819985	0.206112	HCoV-229E
CDK2	-1.02601	-0.782335	298	1.00968	0.156323	0.497427	HCoV-229E		CSNK2A2	0.583878	0.279651	HCoV-229E
CDK20	-0.988007	-0.753358	1	0.0662761	0.473579	0.497427	HCoV-229E		MAK	1.29547	0.0975796	HCoV-229E
CDK3	-0.0470704	-0.0358913	10	0.819248	0.206323	0.497427	HCoV-229E		MAP2K5	0.698276	0.242502	HCoV-229E
CDK4	-1.2976	-0.989421	50	0.0201019	0.491981	0.497427	HCoV-229E		PKD3	-0.454781	0.324633	HCoV-229E
CDK5	-1.31436	-1.0022	72	-0.00502171	0.497997	0.499167	HCoV-229E		PRKACA	1.05294	0.146185	HCoV-229E
CDK6	-1.08133	-0.824519	25	0.23577	0.406806	0.497427	HCoV-229E		PRKCB	0.686148	0.24631	HCoV-229E
CDK7	-1.68065	-1.2815	74	-0.650713	0.257616	0.497427	HCoV-229E		PRKCE	0.998693	0.158972	HCoV-229E
CDK8	-0.125237	-0.0954932	1	0.243053	0.403982	0.497427	HCoV-229E		PRKG1	1.25845	0.104114	HCoV-229E
CDK9	-0.763586	-0.582236	7	0.297009	0.38323	0.497427	HCoV-229E		ROCK1	1.00974	0.156311	HCoV-229E
CDKL5	-5.74114	-4.37763	1	-0.907615	0.182041	0.497427	HCoV-229E		STK4	NA	NA	HCoV-229E
CHEK1	-1.38327	-1.05474	31	-0.0819045	0.467361	0.497427	HCoV-229E		TTK	-0.843537	0.199464	HCoV-229E
CHEK2	-0.313447	-0.239004	6	0.500895	0.308222	0.497427	HCoV-229E		EGFR	0.0540911	0.478431	HCoV-229E
CHUK	-1.05759	-0.806413	96	0.509684	0.305137	0.497427	HCoV-229E		ERBB3	-0.17199	0.431723	HCoV-229E
CLK1	-0.952082	-0.725965	124	0.819985	0.206112	0.497427	HCoV-229E		ERBB4	0.332152	0.369887	HCoV-229E
CLK2	-1.30825	-0.997544	10	0.00208694	0.499167	0.499167	HCoV-229E		INSR	-0.921478	0.1784	HCoV-229E
CLK4	0.755834588144862	0.576325935155524	2	0.599032	0.274576	0.497427	HCoV-229E		MAP2K6	-0.252943	0.400156	HCoV-229E
CSF1R	-3.74089	-2.85244	4	-0.995552	0.159734	0.497427	HCoV-229E		MAP3K1	NA	NA	HCoV-229E
CSNK1A1	-1.1047	-0.842335	61	0.330895	0.370362	0.497427	HCoV-229E		MARK2	1.24849	0.105926	HCoV-229E
CSNK1D	-2.46111	-1.87661	65	-1.89911	0.0287749	0.375411	HCoV-229E		MTOR	-0.630896	0.264054	HCoV-229E
CSNK1E	-3.9921	-3.04398	31	-3.05807	0.00111383	0.164474	HCoV-229E		PAK3	0.409122	0.341225	HCoV-229E
CSNK1G1	-3.55358	-2.70961	8	-1.29937	0.0969091	0.444949	HCoV-229E		PRKG2	0.0362086	0.485558	HCoV-229E
CSNK1G2	-3.42773	-2.61365	11	-1.43812	0.0751997	0.444949	HCoV-229E		PTK6	0.508525	0.305543	HCoV-229E
CSNK1G3	-2.70609	-2.0634	4	-0.571502	0.28383	0.497427	HCoV-229E		SRC	-1.29352	0.0979158	HCoV-229E
CSNK2A1	-2.47324	-1.88585	140	-2.81652	0.00242735	0.164474	HCoV-229E		AURKA	-0.796264	0.212939	HCoV-OC43
CSNK2A2	-0.729789	-0.556466	24	0.583878	0.279651	0.497427	HCoV-229E		CSNK1D	-0.341508	0.366361	HCoV-OC43
DAPK1	-1.97626	-1.50691	16	-0.54485	0.292928	0.497427	HCoV-229E		CSNK1E	-0.33874	0.367403	HCoV-OC43
DAPK2	0.356808312867118	0.272067311829602	2	0.483409	0.314403	0.497427	HCoV-229E		CSNK2A1	1.86715	0.03094	HCoV-OC43
DAPK3	-1.73608	-1.32376	7	-0.230179	0.408976	0.497427	HCoV-229E		EPHA3	-0.337067	0.368033	HCoV-OC43
DMPK	-0.616066	-0.469752	17	0.587479	0.278441	0.497427	HCoV-229E		EPHA5	-0.410996	0.340538	HCoV-OC43
DYRK1A	-1.84437	-1.40633	4	-0.218375	0.413569	0.497427	HCoV-229E		EPHA6	-0.410996	0.340538	HCoV-OC43
DYRK1B	-0.280692	-0.214029	1	0.211201	0.416365	0.497427	HCoV-229E		EPHA7	-0.333056	0.369546	HCoV-OC43
DYRK2	-2.40088	-1.83068	4	-0.446429	0.327644	0.497427	HCoV-229E		EPHB4	1.69216	0.0453074	HCoV-OC43
DYRK3	0.554348322209146	0.422692107784104	1	0.382296	0.351121	0.497427	HCoV-229E		ERBB2	-2.68048	0.00367582	HCoV-OC43
EEF2K	-0.0293606	-0.0223875	2	0.37151	0.355129	0.497427	HCoV-229E		GSK3A	-0.620006	0.267627	HCoV-OC43
EGFR	-1.24547	-0.949676	16	0.0540911	0.478431	0.497427	HCoV-229E		GSK3B	-0.0324787	0.487045	HCoV-OC43
EIF2AK2	0.354442168598401	0.270263120370557	22	1.60101	0.0546873	0.444949	HCoV-229E		MAP2K2	1.25325	0.105057	HCoV-OC43
EPHA1	-3.67302	-2.80069	7	-1.2802	0.100238	0.444949	HCoV-229E		MAPK3	1.48556	0.0686976	HCoV-OC43
EPHA2	-1.48596	-1.13305	11	-0.118576	0.452806	0.497427	HCoV-229E		MELK	-2.15336	0.0156454	HCoV-OC43
EPHA3	-4.4733	-3.41091	7	-1.71403	0.0432615	0.444949	HCoV-229E		MET	-1.15479	0.124087	HCoV-OC43
EPHA4	-4.01772	-3.06352	8	-1.56835	0.0583997	0.444949	HCoV-229E		MST4	-0.192457	0.423692	HCoV-OC43
EPHA5	-5.89603	-4.49574	4	-1.8787	0.0301425	0.375411	HCoV-229E		NEK2	-0.069527	0.472285	HCoV-OC43
EPHA6	-5.89603	-4.49574	4	-1.8787	0.0301425	0.375411	HCoV-229E		NUAK2	-0.236421	0.406553	HCoV-OC43
EPHA7	-5.08011	-3.8736	6	-1.89143	0.0292833	0.375411	HCoV-229E		PDGFRB	-1.07256	0.141734	HCoV-OC43
EPHA8	-5.71784	-4.35987	3	-1.56377	0.0589362	0.444949	HCoV-229E		PLK1	1.26872	0.102271	HCoV-OC43
EPHB1	-2.03421	-1.55109	4	-0.296171	0.38355	0.497427	HCoV-229E		PRKD3	NA	NA	HCoV-OC43
EPHB2	-0.414825	-0.316305	4	0.367436	0.356647	0.497427	HCoV-229E		RPS6KA1	-0.210497	0.41664	HCoV-OC43
EPHB3	-2.79604	-2.13199	2	-0.430176	0.333534	0.497427	HCoV-229E		STK25	-0.486738	0.313222	HCoV-OC43
EPHB4	7.02719642075724	5.35825643895812	1	1.70855	0.0437673	0.444949	HCoV-229E		TBK1	1.64832	0.0496439	HCoV-OC43
EPHB6	0.525543043242084	0.400728003999367	2	0.532302	0.297258	0.497427	HCoV-229E		TRKA	-1.29221	0.0981415	HCoV-OC43
ERBB2	1.25258969697682	0.955103060642124	16	2.10145	0.0178008	0.364163	HCoV-229E		TRKB	-1.03486	0.150368	HCoV-OC43
ERBB3	-1.68686	-1.28624	5	-0.17199	0.431723	0.497427	HCoV-229E		TRKC	-0.349391	0.363398	HCoV-OC43
ERBB4	-0.500928	-0.381959	4	0.332152	0.369887	0.497427	HCoV-229E		AKT1	-0.122746	0.451154	HCoV-OC43
FGR	-2.75261	-2.09887	12	-1.02289	0.153181	0.497427	HCoV-229E		AURKC	-1.2179	0.111631	HCoV-OC43
FLT1	-4.15212	-3.16601	2	-0.823121	0.205219	0.497427	HCoV-229E		CAMK2A	1.05692	0.145274	HCoV-OC43
FLT3	-3.93272	-2.99871	2	-0.759544	0.223763	0.497427	HCoV-229E		CAMK2G	-0.0592813	0.476364	HCoV-OC43
FRK	-4.97379	-3.79253	3	-1.29971	0.0968499	0.444949	HCoV-229E		CDC42BPA	2.33599	0.00974588	HCoV-OC43
FYN	-1.51167	-1.15265	10	-0.129716	0.448396	0.497427	HCoV-229E		CDK2	-0.0196764	0.492151	HCoV-OC43
GRK1	0.388625195504191	0.296327771627493	5	0.778913	0.218015	0.497427	HCoV-229E		CDK20	-1.98119	0.0237851	HCoV-OC43
GRK5	0.0543941093320756	0.0414756567368839	2	0.39578	0.346134	0.497427	HCoV-229E		CLK1	-1.78606	0.0370447	HCoV-OC43
GRK6	-2.3707	-1.80766	5	-0.485294	0.313734	0.497427	HCoV-229E		CSNK2A2	2.20545	0.0137112	HCoV-OC43
GRK7	-2.58981	-1.97474	3	-0.453667	0.325034	0.497427	HCoV-229E		MAK	1.81707	0.034603	HCoV-OC43
GSG2	-3.63222	-2.76958	3	-0.823605	0.205082	0.497427	HCoV-229E		MAP2K5	-0.302394	0.381176	HCoV-OC43
GSK3A	-2.52149	-1.92265	115	-2.65872	0.00392187	0.164474	HCoV-229E		PKD3	1.59177	0.0557184	HCoV-OC43
GSK3B	-2.49553	-1.90285	118	-2.6354	0.0042019	0.164474	HCoV-229E		PRKACA	0.543947	0.293239	HCoV-OC43
GTF2F1	0.746628206987041	0.569306044410378	1	0.421693	0.336624	0.497427	HCoV-229E		PRKCB	-1.87458	0.0304255	HCoV-OC43
HCK	-2.56729	-1.95756	10	-0.813687	0.207912	0.497427	HCoV-229E		PRKCE	0.00538739	0.497851	HCoV-OC43
HIPK1	0.621433695874842	0.47384488819342	4	0.792084	0.214156	0.497427	HCoV-229E		PRKG1	1.5978	0.055044	HCoV-OC43
HIPK2	-1.73557	-1.32338	93	-0.837996	0.201017	0.497427	HCoV-229E		ROCK1	0.572684	0.283429	HCoV-OC43
ICK	-0.660934	-0.503964	7	0.352656	0.362173	0.497427	HCoV-229E		STK4	-0.0773942	0.469155	HCoV-OC43
IGF1R	-3.63479	-2.77154	3	-0.824518	0.204823	0.497427	HCoV-229E		TTK	-0.321008	0.374102	HCoV-OC43
IKBKB	-1.44362	-1.10076	79	-0.240658	0.40491	0.497427	HCoV-229E		EGFR	-2.17768	0.0147149	HCoV-OC43
IKBKE	-3.90173	-2.97508	1	-0.53073	0.297803	0.497427	HCoV-229E		ERBB3	-1.68381	0.0461087	HCoV-OC43
ILK	-0.130163	-0.0992496	2	0.342301	0.366062	0.497427	HCoV-229E		ERBB4	-1.80651	0.0354192	HCoV-OC43
INSR	-3.1475	-2.39997	6	-0.921478	0.1784	0.497427	HCoV-229E		INSR	-1.70525	0.0440742	HCoV-OC43
ITK	-7.47178	-5.69725	1	-1.26221	0.103436	0.444949	HCoV-229E		MAP2K6	1.84984	0.0321684	HCoV-OC43
JAK2	0.25841286047476	0.197040510986495	3	0.557133	0.288718	0.497427	HCoV-229E		MAP3K1	1.66527	0.0479291	HCoV-OC43
JAK3	-0.728435	-0.555434	1	0.119461	0.452455	0.497427	HCoV-229E		MARK2	1.76779	0.0385483	HCoV-OC43
KDR	-2.84087	-2.16617	3	-0.542765	0.293646	0.497427	HCoV-229E		MTOR	-2.04543	0.0204064	HCoV-OC43
KIT	-4.20835	-3.20888	3	-1.02807	0.151959	0.497427	HCoV-229E		PAK3	-1.8038	0.0356312	HCoV-OC43
LATS1	1.6140099770088	1.23068701001503	4	1.19883	0.115297	0.444949	HCoV-229E		PRKG2	1.93438	0.0265331	HCoV-OC43
LATS2	-1.03181	-0.786761	1	0.0573003	0.477153	0.497427	HCoV-229E		PTK6	-1.68599	0.0458989	HCoV-OC43
LCK	0.261208928146426	0.199172520212992	4	0.644467	0.259636	0.497427	HCoV-229E		SRC	-1.70355	0.0442329	HCoV-OC43
LIMK1	-0.47458	-0.361869	1	0.171474	0.431925	0.497427	HCoV-229E		AURKA	-4.58189	2.30E-06	SARS-CoV-2
LIMK2	-0.47458	-0.361869	1	0.171474	0.431925	0.497427	HCoV-229E		CSNK1D	0.302098	0.381289	SARS-CoV-2
LMTK2	0.32983089870872	0.25149695994735	1	0.336294	0.368325	0.497427	HCoV-229E		CSNK1E	-2.64076	0.00413599	SARS-CoV-2
LRRK2	4.7706925410709	3.63766607561655	1	1.2462	0.106345	0.444949	HCoV-229E		CSNK2A1	2.84899	0.00219289	SARS-CoV-2
LYN	-4.127	-3.14685	6	-1.41308	0.0788161	0.444949	HCoV-229E		EPHA3	0.407228	0.34192	SARS-CoV-2
MAK	1.51608137333662	1.15601618259449	5	1.29547	0.0975796	0.444949	HCoV-229E		EPHA5	-0.0788814	0.468563	SARS-CoV-2
MAP2K1	-0.927113	-0.706926	77	0.691053	0.244766	0.497427	HCoV-229E		EPHA6	-0.0788814	0.468563	SARS-CoV-2
MAP2K2	0.137932353458749	0.1051737957513	31	1.65349	0.0491159	0.444949	HCoV-229E		EPHA7	0.223442	0.411596	SARS-CoV-2
MAP2K3	-1.17587	-0.896604	21	0.127322	0.449343	0.497427	HCoV-229E		EPHB4	1.47173	0.0705464	SARS-CoV-2
MAP2K4	-1.67144	-1.27448	61	-0.576051	0.28229	0.497427	HCoV-229E		ERBB2	-0.906506	0.182334	SARS-CoV-2
MAP2K5	-0.17548	-0.133804	9	0.698276	0.242502	0.497427	HCoV-229E		GSK3A	-2.61471	0.00446519	SARS-CoV-2
MAP2K6	-1.50666	-1.14883	40	-0.252943	0.400156	0.497427	HCoV-229E		GSK3B	-1.841	0.0328111	SARS-CoV-2
MAP2K7	-1.75552	-1.33859	36	-0.545898	0.292568	0.497427	HCoV-229E		MAP2K2	1.30686	0.0956298	SARS-CoV-2
MAP3K12	-0.130163	-0.0992496	2	0.342301	0.366062	0.497427	HCoV-229E		MAPK3	-0.987024	0.161815	SARS-CoV-2
MAP3K14	-3.44859	-2.62956	1	-0.437884	0.330735	0.497427	HCoV-229E		MELK	-2.0231	0.0215314	SARS-CoV-2
MAP3K5	0.805806655060051	0.614429772487497	4	0.867638	0.192796	0.497427	HCoV-229E		MET	-0.0850613	0.466106	SARS-CoV-2
MAP3K6	0.805806655060051	0.614429772487497	4	0.867638	0.192796	0.497427	HCoV-229E		MST4	-1.32697	0.0922585	SARS-CoV-2
MAP3K7	-3.48654	-2.65849	2	-0.630258	0.264263	0.497427	HCoV-229E		NEK2	-4.69577	1.33E-06	SARS-CoV-2
MAP3K8	-2.43117	-1.85377	4	-0.458839	0.323175	0.497427	HCoV-229E		NUAK2	-0.296351	0.383481	SARS-CoV-2
MAP4K4	2.40669110040128	1.83510852880341	2	1.07739	0.140652	0.497427	HCoV-229E		PDGFRB	0.366307	0.357068	SARS-CoV-2
MAP4K6	-0.465618	-0.355035	3	0.300183	0.382019	0.497427	HCoV-229E		PLK1	0.173981	0.43094	SARS-CoV-2
MAPK1	-0.977132	-0.745066	241	1.06347	0.143784	0.497427	HCoV-229E		PRKD3	2.15247	0.01568	SARS-CoV-2
MAPK10	-1.33061	-1.0146	37	-0.023858	0.490483	0.497427	HCoV-229E		RPS6KA1	-0.233298	0.407765	SARS-CoV-2
MAPK11	-1.99067	-1.51789	43	-0.912563	0.180736	0.497427	HCoV-229E		STK25	-0.511504	0.304499	SARS-CoV-2
MAPK12	-1.1151	-0.850271	37	0.244736	0.403331	0.497427	HCoV-229E		TBK1	1.58232	0.036788	SARS-CoV-2
MAPK13	-1.38395	-1.05526	31	-0.0826796	0.467053	0.497427	HCoV-229E		TRKA	-1.98653	0.0234874	SARS-CoV-2
MAPK14	-0.341057	-0.260057	33	1.14221	0.126684	0.482104	HCoV-229E		TRKB	-0.0793911	0.468361	SARS-CoV-2
MAPK15	1.83712769744264	1.40081488044553	1	0.645131	0.259421	0.497427	HCoV-229E		TRKC	-1.3833	0.0832859	SARS-CoV-2
MAPK3	-0.695185	-0.53008	271	2.07873	0.0188212	0.364163	HCoV-229E		AKT1	1.81552	0.0347221	SARS-CoV-2
MAPK6	0.0130123757021772	0.00992197196685442	2	0.383789	0.350568	0.497427	HCoV-229E		AURKC	-1.67968	0.0465101	SARS-CoV-2
MAPK7	-1.10602	-0.84334	55	0.312197	0.377446	0.497427	HCoV-229E		CAMK2A	2.26017	0.0119055	SARS-CoV-2
MAPK8	-1.3314	-1.01519	105	-0.041833	0.483316	0.497427	HCoV-229E		CAMK2G	1.98078	0.0238081	SARS-CoV-2
MAPK9	-0.425132	-0.324164	35	1.0744	0.141323	0.497427	HCoV-229E		CDC42BPA	2.38475	0.00854542	SARS-CoV-2
MAPKAPK2	-1.43706	-1.09576	6	-0.0630318	0.474871	0.497427	HCoV-229E		CDK2	-3.28367	0.000512324	SARS-CoV-2
MAPKAPK3	0.123377784340423	0.0940758970979806	3	0.50921	0.305302	0.497427	HCoV-229E		CDK20	-1.69355	0.0451752	SARS-CoV-2
MAPKAPK5	-0.13621	-0.103861	6	0.589848	0.277646	0.497427	HCoV-229E		CLK1	-3.00338	0.00133499	SARS-CoV-2
MARK1	-2.11658	-1.6139	11	-0.54712	0.292148	0.497427	HCoV-229E		CSNK2A2	2.41807	0.00780153	SARS-CoV-2
MARK2	1.17612170579879	0.896796008786629	6	1.24849	0.105926	0.444949	HCoV-229E		MAK	1.751	0.0399727	SARS-CoV-2
MARK3	-1.21092	-0.923328	13	0.0742849	0.470392	0.497427	HCoV-229E		MAP2K5	1.66976	0.0474837	SARS-CoV-2
MARK4	-1.35834	-1.03574	8	-0.0271644	0.489164	0.497427	HCoV-229E		PKD3	1.84185	0.0327482	SARS-CoV-2
MELK	-6.12697	-4.67183	3	-1.70896	0.0437289	0.444949	HCoV-229E		PRKACA	1.76365	0.0388957	SARS-CoV-2
MET	0.682740706845003	0.520591651285712	17	1.68471	0.0460218	0.444949	HCoV-229E		PRKCB	-1.75087	0.0399841	SARS-CoV-2
MKNK1	4.96721252881058	3.78751310231694	1	1.28647	0.0991398	0.444949	HCoV-229E		PRKCE	1.68351	0.0461384	SARS-CoV-2
MKNK2	4.96721252881058	3.78751310231694	1	1.28647	0.0991398	0.444949	HCoV-229E		PRKG1	2.03182	0.0210857	SARS-CoV-2
MOK	-5.23458	-3.99138	3	-1.39226	0.0819214	0.444949	HCoV-229E		ROCK1	1.73956	0.0409686	SARS-CoV-2
MST1	-0.948399	-0.723157	1	0.0743915	0.470349	0.497427	HCoV-229E		STK4	-1.76011	0.0391945	SARS-CoV-2
MST3	-1.96989	-1.50204	5	-0.301659	0.381456	0.497427	HCoV-229E		TTK	-2.51377	0.0059725	SARS-CoV-2
MST4	4.83220743354672	3.68457134892395	3	2.18032	0.014617	0.333754	HCoV-229E		EGFR	-1.10765	0.134007	SARS-CoV-2
MTOR	-1.96794	-1.50056	22	-0.630896	0.264054	0.497427	HCoV-229E		ERBB3	-0.829157	0.203508	SARS-CoV-2
MYLK	-0.130163	-0.0992496	2	0.342301	0.366062	0.497427	HCoV-229E		ERBB4	-0.382151	0.351175	SARS-CoV-2
NEK1	-1.63829	-1.2492	13	-0.24144	0.404607	0.497427	HCoV-229E		INSR	-1.16167	0.122685	SARS-CoV-2
NEK11	-2.11287	-1.61107	3	-0.284405	0.38805	0.497427	HCoV-229E		MAP2K6	0.379768	0.352059	SARS-CoV-2
NEK2	-2.23317	-1.7028	227	-2.84534	0.0022182	0.164474	HCoV-229E		MAP3K1	NA	NA	SARS-CoV-2
NEK3	-5.02984	-3.83527	2	-1.07745	0.140639	0.497427	HCoV-229E		MARK2	-0.755268	0.225044	SARS-CoV-2
NEK4	0.820352008439226	0.625520644114576	1	0.436799	0.331129	0.497427	HCoV-229E		MTOR	-1.25816	0.104168	SARS-CoV-2
NLK	-1.3952	-1.06384	32	-0.0970432	0.461346	0.497427	HCoV-229E		PAK3	-0.204252	0.419078	SARS-CoV-2
NME1	0.589788493801825	0.449715335293915	1	0.389558	0.348432	0.497427	HCoV-229E		PRKG2	1.08174	0.139683	SARS-CoV-2
NUAK1	-5.5046	-4.19727	2	-1.21502	0.112179	0.444949	HCoV-229E		PTK6	0.241061	0.404754	SARS-CoV-2
NUAK2	-10.6618	-8.12965	1	-1.91583	0.0276933	0.375411	HCoV-229E		SRC	-0.615734	0.269035	SARS-CoV-2
OXSR1	-0.184962	-0.141034	3	0.399784	0.344658	0.497427	HCoV-229E
PAK1	-2.27785	-1.73686	44	-1.31342	0.0945209	0.444949	HCoV-229E
PAK2	-1.01402	-0.773192	44	0.404272	0.343006	0.497427	HCoV-229E
PAK3	-0.777819	-0.593089	14	0.409122	0.341225	0.497427	HCoV-229E
PAK4	-0.989726	-0.754669	24	0.322959	0.373363	0.497427	HCoV-229E
PAK5	-2.08844	-1.59244	6	-0.389953	0.348286	0.497427	HCoV-229E
PAK6	-1.43458	-1.09387	9	-0.0756704	0.469841	0.497427	HCoV-229E
PBK	1.83712769744264	1.40081488044553	1	0.645131	0.259421	0.497427	HCoV-229E
PDGFRA	-3.40323	-2.59497	2	-0.606118	0.272218	0.497427	HCoV-229E
PDGFRB	-5.08108	-3.87434	8	-2.1846	0.014459	0.333754	HCoV-229E
PDHK3	-0.424885	-0.323976	3	0.314639	0.376518	0.497427	HCoV-229E
PDHK4	-1.39411	-1.06301	10	-0.0535432	0.47865	0.497427	HCoV-229E
PDK1	-1.09896	-0.837958	52	0.313991	0.376764	0.497427	HCoV-229E
PDK2	-0.765258	-0.583511	12	0.387689	0.349123	0.497427	HCoV-229E
PDK3	-0.543045	-0.414073	1	0.157446	0.437447	0.497427	HCoV-229E
PDK4	-0.543045	-0.414073	1	0.157446	0.437447	0.497427	HCoV-229E
PDPK1	0.32242214687864	0.245847766468012	2	0.473445	0.317948	0.497427	HCoV-229E
PIM1	-1.46798	-1.11934	9	-0.0962038	0.461679	0.497427	HCoV-229E
PIM2	-3.11038	-2.37168	3	-0.638413	0.261602	0.497427	HCoV-229E
PIM3	-0.102585	-0.0782213	2	0.350293	0.36306	0.497427	HCoV-229E
PKD1	-1.69453	-1.29208	36	-0.470916	0.31885	0.497427	HCoV-229E
PKD2	2.80731431302234	2.14058482120958	3	1.46171	0.0719107	0.444949	HCoV-229E
PKD3	-2.59295	-1.97713	3	-0.454781	0.324633	0.497427	HCoV-229E
PKMYT1	-0.365921	-0.279015	2	0.273987	0.392047	0.497427	HCoV-229E
PLK1	-2.73468	-2.0852	82	-2.64062	0.00413766	0.164474	HCoV-229E
PLK2	1.18696523072192	0.905064226118475	3	0.886665	0.18763	0.497427	HCoV-229E
PLK3	-3.22361	-2.45801	2	-0.55407	0.289765	0.497427	HCoV-229E
PLK4	-2.01179	-1.534	22	-0.673038	0.250461	0.497427	HCoV-229E
PRKAA1	-1.10367	-0.841548	22	0.199709	0.420854	0.497427	HCoV-229E
PRKAA2	-1.46398	-1.11629	56	-0.233845	0.407553	0.497427	HCoV-229E
PRKACA	-0.498937	-0.380441	40	1.05294	0.146185	0.497427	HCoV-229E
PRKACB	-0.196484	-0.149819	22	1.07155	0.141961	0.497427	HCoV-229E
PRKACG	-0.0265521	-0.020246	21	1.20647	0.113818	0.444949	HCoV-229E
PRKCA	-1.09926	-0.838189	144	0.521768	0.300916	0.497427	HCoV-229E
PRKCB	-1.09066	-0.83163	230	0.686148	0.24631	0.497427	HCoV-229E
PRKCD	-1.59508	-1.21626	54	-0.427026	0.33468	0.497427	HCoV-229E
PRKCE	-0.72039	-0.549299	68	0.998693	0.158972	0.497427	HCoV-229E
PRKCG	-0.997743	-0.760782	71	0.541642	0.294033	0.497427	HCoV-229E
PRKCH	-0.89405	-0.681716	28	0.452568	0.32543	0.497427	HCoV-229E
PRKCI	-0.0187215	-0.0142752	31	1.47478	0.0701365	0.444949	HCoV-229E
PRKCQ	2.1693153569326	1.65410887691713	4	1.42639	0.0768781	0.444949	HCoV-229E
PRKCT	-1.55377	-1.18476	45	-0.333039	0.369552	0.497427	HCoV-229E
PRKCZ	-0.752317	-0.573644	35	0.677791	0.248952	0.497427	HCoV-229E
PRKD1	-0.702381	-0.535567	9	0.374398	0.354054	0.497427	HCoV-229E
PRKD2	1.07663328222615	0.820935814437252	1	0.48931	0.312311	0.497427	HCoV-229E
PRKD3	8.4235751318904	6.42299901510872	1	1.99466	0.02304	0.371351	HCoV-229E
PRKDC	-1.18988	-0.907287	60	0.192977	0.423489	0.497427	HCoV-229E
PRKG1	-0.434051	-0.330965	49	1.25845	0.104114	0.444949	HCoV-229E
PRKG2	-1.28023	-0.97618	32	0.0362086	0.485558	0.497427	HCoV-229E
PTK2	-0.41086	-0.313282	2	0.260965	0.39706	0.497427	HCoV-229E
PTK6	-0.201538	-0.153673	5	0.508525	0.305543	0.497427	HCoV-229E
RAF1	-1.19833	-0.91373	127	0.261248	0.396951	0.497427	HCoV-229E
RET	1.70306672688831	1.29859302471885	6	1.51296	0.0651451	0.444949	HCoV-229E
ROCK1	-0.685605	-0.522776	62	1.00974	0.156311	0.497427	HCoV-229E
ROCK2	0.0912083149331847	0.0695465889260846	32	1.62579	0.0519974	0.444949	HCoV-229E
RPS6KA1	-4.81128	-3.66861	8	-2.02824	0.0212677	0.36421	HCoV-229E
RPS6KA2	-2.15125	-1.64033	51	-1.22879	0.109574	0.444949	HCoV-229E
RPS6KA3	-3.36569	-2.56635	15	-1.63013	0.0515366	0.444949	HCoV-229E
RPS6KA5	-1.63229	-1.24463	1	-0.0657345	0.473795	0.497427	HCoV-229E
RPS6KB1	-2.43328	-1.85538	33	-1.3204	0.09335	0.444949	HCoV-229E
RPS6KB2	-3.10051	-2.36414	11	-1.21575	0.112039	0.444949	HCoV-229E
SGK1	-0.243174	-0.185421	19	0.954112	0.170014	0.497427	HCoV-229E
SGK3	-0.120262	-0.0917001	2	0.34517	0.364983	0.497427	HCoV-229E
SLK	1.23898925366993	0.944732685522608	1	0.522576	0.300635	0.497427	HCoV-229E
SRC	-2.52643	-1.92641	27	-1.29352	0.0979158	0.444949	HCoV-229E
SRRM1	-1.22328	-0.932753	4	0.0361402	0.485585	0.497427	HCoV-229E
STK10	4.7706925410709	3.63766607561655	1	1.2462	0.106345	0.444949	HCoV-229E
STK11	-1.85782	-1.41659	9	-0.335832	0.368499	0.497427	HCoV-229E
STK25	-11.3414	-8.64783	1	-2.05507	0.0199359	0.364163	HCoV-229E
STK26	4.7706925410709	3.63766607561655	1	1.2462	0.106345	0.444949	HCoV-229E
STK3	1.84821767927128	1.40927102184009	4	1.29481	0.0976935	0.444949	HCoV-229E
STK38	2.24389095977607	1.71097297750565	3	1.26176	0.103518	0.444949	HCoV-229E
STK38L	-1.03181	-0.786761	1	0.0573003	0.477153	0.497427	HCoV-229E
STK39	-2.19715	-1.67533	5	-0.405781	0.342452	0.497427	HCoV-229E
SYK	-0.728435	-0.555434	1	0.119461	0.452455	0.497427	HCoV-229E
TBK1	7.04745143052589	5.37370093915644	1	1.7127	0.043384	0.444949	HCoV-229E
TESK1	-0.47458	-0.361869	1	0.171474	0.431925	0.497427	HCoV-229E
TGFBR1	2.90526700400139	2.21527401526732	1	0.863987	0.193798	0.497427	HCoV-229E
TGFBR2	0.477843558928116	0.364357017099763	19	1.59806	0.0550144	0.444949	HCoV-229E
TLK1	-2.01017	-1.53276	6	-0.35067	0.362918	0.497427	HCoV-229E
TLK2	-1.70596	-1.3008	7	-0.21385	0.415332	0.497427	HCoV-229E
TNIK	0.312337698053451	0.238158346731387	1	0.33271	0.369677	0.497427	HCoV-229E
TRKA	-8.94492	-6.82053	3	-2.70902	0.00337411	0.164474	HCoV-229E
TRKB	-5.99461	-4.5709	6	-2.35041	0.00937646	0.287043	HCoV-229E
TRKC	-9.4158	-7.17957	2	-2.34835	0.00942841	0.287043	HCoV-229E
TRPM6	-1.07211	-0.817489	7	0.129756	0.44838	0.497427	HCoV-229E
TRPM7	3.07678707600994	2.34605853803029	3	1.55734	0.0596949	0.444949	HCoV-229E
TTK	-1.67536	-1.27747	128	-0.843537	0.199464	0.497427	HCoV-229E
TXK	-7.47178	-5.69725	1	-1.26221	0.103436	0.444949	HCoV-229E
TYK2	-4.42008	-3.37033	4	-1.27388	0.101354	0.444949	HCoV-229E
UHMK1	-1.07985	-0.823392	3	0.082198	0.467245	0.497427	HCoV-229E
VRK1	1.83712769744264	1.40081488044553	1	0.645131	0.259421	0.497427	HCoV-229E
WEE1	-0.0909085	-0.069318	1	0.250087	0.40126	0.497427	HCoV-229E
WNK1	-1.16918	-0.8915	3	0.0504984	0.479863	0.497427	HCoV-229E
WNK2	-1.19683	-0.91259	1	0.0234883	0.49063	0.497427	HCoV-229E
WNK3	-1.44095	-1.09873	2	-0.037519	0.485036	0.497427	HCoV-229E
YES1	-1.4382	-1.09663	17	-0.107057	0.457372	0.497427	HCoV-229E
ABL1	0.411794	0.993973	20	0.723567	0.234666	0.494114	SARS-CoV-2
ABL2	1.23169	2.97299	2	0.455908	0.324228	0.494114	SARS-CoV-2
ACTR2	-0.241289	-0.582414	5	0.0757662	0.469803	0.494114	SARS-CoV-2
ACVR1B	1.07712	2.5999	2	0.413095	0.339768	0.494114	SARS-CoV-2
ACVR2B	1.70765	4.12185	13	1.49845	0.0670079	0.457615	SARS-CoV-2
ADRBK1	0.116203	0.280487	63	0.824689	0.204774	0.494114	SARS-CoV-2
ADRBK2	-0.810444	-1.95622	5	-0.173495	0.431131	0.494114	SARS-CoV-2
AKT1	0.337574	0.814824	152	1.81552	0.0347221	0.4412	SARS-CoV-2
AKT2	0.418025	1.00901	33	0.936449	0.174521	0.494114	SARS-CoV-2
AKT3	1.1055	2.66842	19	1.29748	0.0972335	0.494114	SARS-CoV-2
ARAF	0.00208065	0.0050222	29	0.439156	0.330274	0.494114	SARS-CoV-2
ATM	-1.22176	-2.94903	50	-1.11827	0.131726	0.494114	SARS-CoV-2
ATR	-1.81481	-4.38051	17	-1.13097	0.129034	0.494114	SARS-CoV-2
AURKA	-1.86793	-4.50874	259	-4.58189	2.30E-06	0.000215032	SARS-CoV-2
AURKB	-0.749985	-1.81028	90	-0.623739	0.266399	0.494114	SARS-CoV-2
AURKC	-2.49429	-6.02061	17	-1.67968	0.0465101	0.443182	SARS-CoV-2
BCKDK	-1.96717	-4.74829	8	-0.860246	0.194827	0.494114	SARS-CoV-2
BCR/ABL	2.76207	6.66698	1	0.622112	0.266934	0.494114	SARS-CoV-2
BLK	1.91013	4.6106	10	1.43964	0.0749846	0.476809	SARS-CoV-2
BMX	-1.59102	-3.84034	3	-0.399186	0.344878	0.494114	SARS-CoV-2
BRAF	0.136287	0.328963	4	0.215669	0.414623	0.494114	SARS-CoV-2
BRSK1	-1.05368	-2.54334	1	-0.125229	0.450171	0.494114	SARS-CoV-2
BTK	0.524988	1.2672	1	0.183964	0.427021	0.494114	SARS-CoV-2
BUB1	-1.9915	-4.80701	1	-0.308908	0.378696	0.494114	SARS-CoV-2
CAMK1	1.90142	4.58956	11	1.50425	0.0662591	0.457615	SARS-CoV-2
CAMK1D	0.828509	1.99982	7	0.644005	0.259786	0.494114	SARS-CoV-2
CAMK2A	1.41032	3.40419	40	2.26017	0.0119055	0.256426	SARS-CoV-2
CAMK2B	1.06361	2.5673	30	1.58542	0.0564353	0.453713	SARS-CoV-2
CAMK2D	0.82683	1.99577	29	1.30904	0.0952609	0.494114	SARS-CoV-2
CAMK2G	1.96946	4.7538	18	1.98078	0.0238081	0.370348	SARS-CoV-2
CAMK4	0.447448	1.08003	18	0.716063	0.236976	0.494114	SARS-CoV-2
CDC42BPA	3.2569	7.86139	11	2.38475	0.00854542	0.199393	SARS-CoV-2
CDC42BPB	2.518	6.07784	7	1.51948	0.0643212	0.457615	SARS-CoV-2
CDC7	-0.748751	-1.80731	4	-0.131013	0.447883	0.494114	SARS-CoV-2
CDK1	-1.48075	-3.57418	665	-5.38633	3.60E-08	1.01E-05	SARS-CoV-2
CDK14	6.68636	16.1393	1	1.39071	0.0821564	0.485835	SARS-CoV-2
CDK16	0.218442	0.527266	2	0.175257	0.430439	0.494114	SARS-CoV-2
CDK2	-1.31432	-3.17245	347	-3.28367	0.000512324	0.0286901	SARS-CoV-2
CDK20	-9.06118	-21.8715	1	-1.69355	0.0451752	0.443182	SARS-CoV-2
CDK3	0.0370487	0.0894267	10	0.279539	0.389916	0.494114	SARS-CoV-2
CDK4	-0.513638	-1.2398	69	-0.161628	0.4358	0.494114	SARS-CoV-2
CDK5	-0.982559	-2.37166	86	-1.03215	0.151002	0.494114	SARS-CoV-2
CDK6	-0.121827	-0.294061	39	0.35772	0.360276	0.494114	SARS-CoV-2
CDK7	-0.441562	-1.06582	91	-0.0509512	0.479682	0.494114	SARS-CoV-2
CDK8	-0.0802607	-0.19373	1	0.0654222	0.473919	0.494114	SARS-CoV-2
CDK9	-0.311996	-0.753085	7	0.053008	0.478863	0.494114	SARS-CoV-2
CDKL5	-0.363596	-0.877635	1	0.00992894	0.496039	0.496039	SARS-CoV-2
CHEK1	-0.856918	-2.06839	34	-0.505494	0.306606	0.494114	SARS-CoV-2
CHEK2	-2.5257	-6.09644	5	-0.924691	0.177563	0.494114	SARS-CoV-2
CHUK	-0.48628	-1.17376	119	-0.153806	0.438881	0.494114	SARS-CoV-2
CLK1	-1.74899	-4.22165	132	-3.00338	0.00133499	0.0622996	SARS-CoV-2
CLK2	-0.775585	-1.87208	10	-0.223769	0.411469	0.494114	SARS-CoV-2
CLK4	0.674362	1.62775	4	0.42644	0.334893	0.494114	SARS-CoV-2
CSF1R	2.77802	6.70548	5	1.39807	0.081046	0.485835	SARS-CoV-2
CSNK1A1	0.54858	1.32414	75	1.63319	0.0512142	0.453713	SARS-CoV-2
CSNK1D	-0.244986	-0.591338	83	0.302098	0.381289	0.494114	SARS-CoV-2
CSNK1E	-2.6309	-6.35037	37	-2.64076	0.00413599	0.138917	SARS-CoV-2
CSNK1G1	-1.20445	-2.90726	12	-0.536099	0.295945	0.494114	SARS-CoV-2
CSNK1G2	-0.322263	-0.777865	17	0.0743165	0.470379	0.494114	SARS-CoV-2
CSNK1G3	-0.708837	-1.71096	5	-0.128996	0.44868	0.494114	SARS-CoV-2
CSNK2A1	0.611726	1.47656	201	2.84899	0.00219289	0.0877158	SARS-CoV-2
CSNK2A2	1.58851	3.83429	38	2.41807	0.00780153	0.198584	SARS-CoV-2
DAPK1	-2.1902	-5.28661	19	-1.51613	0.0647438	0.457615	SARS-CoV-2
DAPK2	1.81393	4.3784	4	0.872826	0.191379	0.494114	SARS-CoV-2
DAPK3	0.0178149	0.0430008	9	0.253893	0.399789	0.494114	SARS-CoV-2
DMPK	-0.789357	-1.90532	19	-0.320201	0.374408	0.494114	SARS-CoV-2
DYRK1A	1.20914	2.91857	5	0.71098	0.238548	0.494114	SARS-CoV-2
DYRK1B	-0.260595	-0.629015	1	0.0301024	0.487993	0.494114	SARS-CoV-2
DYRK2	-1.63003	-3.93451	5	-0.532434	0.297213	0.494114	SARS-CoV-2
DYRK3	2.10555	5.08229	1	0.493527	0.31082	0.494114	SARS-CoV-2
EEF2K	-0.293776	-0.709105	1	0.0236037	0.490584	0.494114	SARS-CoV-2
EGFR	-1.67888	-4.05241	20	-1.10765	0.134007	0.494114	SARS-CoV-2
EIF2AK2	0.528319	1.27524	38	1.13805	0.127549	0.494114	SARS-CoV-2
EPHA1	1.6457	3.97232	7	1.06746	0.142882	0.494114	SARS-CoV-2
EPHA2	-0.334042	-0.806297	13	0.0566698	0.477404	0.494114	SARS-CoV-2
EPHA3	0.371578	0.8969	7	0.407228	0.34192	0.494114	SARS-CoV-2
EPHA4	0.637332	1.53837	8	0.582565	0.280093	0.494114	SARS-CoV-2
EPHA5	-0.615666	-1.48607	4	-0.0788814	0.468563	0.494114	SARS-CoV-2
EPHA6	-0.615666	-1.48607	4	-0.0788814	0.468563	0.494114	SARS-CoV-2
EPHA7	0.0514556	0.124202	6	0.223442	0.411596	0.494114	SARS-CoV-2
EPHA8	1.31951	3.18499	3	0.588166	0.278211	0.494114	SARS-CoV-2
EPHB1	1.91303	4.6176	4	0.911643	0.180978	0.494114	SARS-CoV-2
EPHB2	2.61229	6.30544	3	1.02672	0.152276	0.494114	SARS-CoV-2
EPHB3	1.83677	4.43353	3	0.763637	0.222542	0.494114	SARS-CoV-2
EPHB4	7.10004	17.1378	1	1.47173	0.0705464	0.459372	SARS-CoV-2
EPHB6	1.65366	3.99154	3	0.70152	0.241489	0.494114	SARS-CoV-2
ERBB2	-1.42429	-3.43791	21	-0.906506	0.182334	0.494114	SARS-CoV-2
ERBB3	-2.1426	-5.17174	6	-0.829157	0.203508	0.494114	SARS-CoV-2
ERBB4	-1.28688	-3.10623	5	-0.382151	0.351175	0.494114	SARS-CoV-2
FGR	0.853583	2.06034	13	0.895337	0.185304	0.494114	SARS-CoV-2
FLT1	-1.37517	-3.31933	3	-0.325963	0.372226	0.494114	SARS-CoV-2
FLT3	1.35221	3.26391	2	0.489292	0.312318	0.494114	SARS-CoV-2
FRK	-2.36472	-5.70788	3	-0.661653	0.254097	0.494114	SARS-CoV-2
FYN	-1.20595	-2.91087	13	-0.559047	0.288065	0.494114	SARS-CoV-2
GRK1	0.0499168	0.120487	6	0.222703	0.411883	0.494114	SARS-CoV-2
GRK4	-0.936227	-2.25983	3	-0.177058	0.429731	0.494114	SARS-CoV-2
GRK5	-0.810444	-1.95622	5	-0.173495	0.431131	0.494114	SARS-CoV-2
GRK6	-3.26281	-7.87564	7	-1.47607	0.0699628	0.459372	SARS-CoV-2
GRK7	-0.16686	-0.40276	4	0.0969222	0.461394	0.494114	SARS-CoV-2
GSG2	-2.24491	-5.41867	5	-0.801716	0.211359	0.494114	SARS-CoV-2
GSK3A	-1.46971	-3.54753	160	-2.61471	0.00446519	0.138917	SARS-CoV-2
GSK3B	-1.14166	-2.7557	167	-1.841	0.0328111	0.4412	SARS-CoV-2
GTF2F1	0.666993	1.60996	1	0.211777	0.416141	0.494114	SARS-CoV-2
HCK	1.78421	4.30666	11	1.42811	0.07663	0.476809	SARS-CoV-2
HIPK1	1.87333	4.52177	5	1.00186	0.158205	0.494114	SARS-CoV-2
HIPK2	-0.754553	-1.82131	123	-0.739102	0.229923	0.494114	SARS-CoV-2
ICK	0.572855	1.38274	12	0.669747	0.251509	0.494114	SARS-CoV-2
IGF1R	-0.686486	-1.65701	3	-0.0923376	0.463215	0.494114	SARS-CoV-2
IKBKB	-0.0989146	-0.238756	105	0.63294	0.263386	0.494114	SARS-CoV-2
IKBKE	0.830357	2.00428	2	0.344747	0.365142	0.494114	SARS-CoV-2
ILK	1.35537	3.27153	3	0.600328	0.274144	0.494114	SARS-CoV-2
INSR	-2.65608	-6.41115	7	-1.16167	0.122685	0.494114	SARS-CoV-2
ITK	3.04694	7.3546	1	0.677907	0.248915	0.494114	SARS-CoV-2
JAK2	-0.269498	-0.650504	3	0.0491188	0.480412	0.494114	SARS-CoV-2
JAK3	0.524988	1.2672	1	0.183964	0.427021	0.494114	SARS-CoV-2
KDR	0.735243	1.7747	3	0.389961	0.348283	0.494114	SARS-CoV-2
KIT	3.62357	8.74643	4	1.58169	0.0568607	0.453713	SARS-CoV-2
LATS1	1.74347	4.20832	7	1.11813	0.131756	0.494114	SARS-CoV-2
LATS2	-2.12285	-5.12404	2	-0.473241	0.318021	0.494114	SARS-CoV-2
LCK	1.81951	4.39187	5	0.978293	0.163965	0.494114	SARS-CoV-2
LIMK1	-2.16503	-5.22587	2	-0.484926	0.313865	0.494114	SARS-CoV-2
LIMK2	-2.16503	-5.22587	2	-0.484926	0.313865	0.494114	SARS-CoV-2
LMTK2	-0.278485	-0.672196	1	0.0265986	0.48939	0.494114	SARS-CoV-2
LYN	0.493675	1.19161	7	0.470497	0.319	0.494114	SARS-CoV-2
MAK	3.5839	8.65067	5	1.751	0.0399727	0.4412	SARS-CoV-2
MAP2K1	-0.560458	-1.35281	102	-0.289126	0.386242	0.494114	SARS-CoV-2
MAP2K2	0.682667	1.6478	37	1.30686	0.0956298	0.494114	SARS-CoV-2
MAP2K3	-0.263215	-0.635337	27	0.153751	0.438903	0.494114	SARS-CoV-2
MAP2K4	-0.301337	-0.727355	83	0.201549	0.420135	0.494114	SARS-CoV-2
MAP2K5	1.49204	3.60144	20	1.66976	0.0474837	0.443182	SARS-CoV-2
MAP2K6	-0.13442	-0.324457	48	0.379768	0.352059	0.494114	SARS-CoV-2
MAP2K7	-0.772957	-1.86573	45	-0.471232	0.318737	0.494114	SARS-CoV-2
MAP3K11	2.00905	4.84937	1	0.474628	0.317526	0.494114	SARS-CoV-2
MAP3K12	-0.323509	-0.780873	2	0.0251452	0.48997	0.494114	SARS-CoV-2
MAP3K14	1.40831	3.39934	1	0.35697	0.360557	0.494114	SARS-CoV-2
MAP3K5	1.2108	2.92259	5	0.711709	0.238322	0.494114	SARS-CoV-2
MAP3K6	0.867496	2.09393	4	0.502094	0.307801	0.494114	SARS-CoV-2
MAP3K7	-1.242	-2.99789	3	-0.280787	0.389437	0.494114	SARS-CoV-2
MAP3K8	-1.32259	-3.19241	6	-0.435754	0.331508	0.494114	SARS-CoV-2
MAP4K4	0.773491	1.86702	2	0.328996	0.371079	0.494114	SARS-CoV-2
MAP4K5	2.40967	5.81638	1	0.553093	0.2901	0.494114	SARS-CoV-2
MAP4K6	-1.98546	-4.79242	5	-0.68809	0.245698	0.494114	SARS-CoV-2
MAPK1	-0.62962	-1.51975	286	-0.713221	0.237854	0.494114	SARS-CoV-2
MAPK10	-0.00704588	-0.0170071	46	0.540971	0.294264	0.494114	SARS-CoV-2
MAPK11	-0.349478	-0.843557	56	0.0949938	0.46216	0.494114	SARS-CoV-2
MAPK12	-0.441035	-1.06455	46	-0.0355258	0.48583	0.494114	SARS-CoV-2
MAPK13	-0.343847	-0.829965	38	0.08505	0.466111	0.494114	SARS-CoV-2
MAPK14	-1.54211	-3.7223	38	-1.36167	0.0866512	0.493378	SARS-CoV-2
MAPK15	0.0485402	0.117164	1	0.0906487	0.463886	0.494114	SARS-CoV-2
MAPK3	-0.696009	-1.68	320	-0.987024	0.161815	0.494114	SARS-CoV-2
MAPK6	0.743229	1.79398	2	0.320614	0.374251	0.494114	SARS-CoV-2
MAPK7	-0.244568	-0.590329	76	0.289792	0.385988	0.494114	SARS-CoV-2
MAPK8	-0.698503	-1.68602	128	-0.629775	0.264421	0.494114	SARS-CoV-2
MAPK9	-0.110835	-0.267528	45	0.398696	0.345059	0.494114	SARS-CoV-2
MAPKAPK2	0.891575	2.15205	9	0.767288	0.221455	0.494114	SARS-CoV-2
MAPKAPK3	0.105388	0.25438	3	0.176293	0.430032	0.494114	SARS-CoV-2
MAPKAPK5	1.20827	2.91649	8	0.898848	0.184367	0.494114	SARS-CoV-2
MARK1	-1.8094	-4.36747	12	-0.94654	0.171937	0.494114	SARS-CoV-2
MARK2	-2.13885	-5.16267	5	-0.755268	0.225044	0.494114	SARS-CoV-2
MARK3	-0.27836	-0.671895	17	0.109769	0.456296	0.494114	SARS-CoV-2
MARK4	0.291767	0.704256	12	0.479038	0.315956	0.494114	SARS-CoV-2
MELK	-5.03378	-12.1503	5	-2.0231	0.0215314	0.370348	SARS-CoV-2
MET	-0.509064	-1.22876	21	-0.0850613	0.466106	0.494114	SARS-CoV-2
MKNK1	4.12447	9.95548	1	0.888947	0.187016	0.494114	SARS-CoV-2
MKNK2	4.12447	9.95548	1	0.888947	0.187016	0.494114	SARS-CoV-2
MOK	-2.90723	-7.01735	3	-0.845689	0.198863	0.494114	SARS-CoV-2
MST1	-0.0685986	-0.165581	1	0.0677063	0.47301	0.494114	SARS-CoV-2
MST3	-2.83267	-6.83738	6	-1.16021	0.122981	0.494114	SARS-CoV-2
MST4	-4.32597	-10.4419	3	-1.32697	0.0922585	0.494114	SARS-CoV-2
MTOR	-1.65056	-3.98407	27	-1.25816	0.104168	0.494114	SARS-CoV-2
MYLK	-0.323509	-0.780873	2	0.0251452	0.48997	0.494114	SARS-CoV-2
NEK1	0.832402	2.00922	22	1.14527	0.126048	0.494114	SARS-CoV-2
NEK11	-3.16126	-7.63053	4	-1.07603	0.140958	0.494114	SARS-CoV-2
NEK2	-1.8471	-4.45846	280	-4.69577	1.33E-06	0.000185927	SARS-CoV-2
NEK3	-0.818973	-1.97681	2	-0.11209	0.455376	0.494114	SARS-CoV-2
NEK4	1.4057	3.39304	6	0.873142	0.191293	0.494114	SARS-CoV-2
NLK	-1.83036	-4.41805	32	-1.56891	0.0583346	0.453713	SARS-CoV-2
NME1	0.417496	1.00774	1	0.162911	0.435294	0.494114	SARS-CoV-2
NUAK1	-1.3825	-3.33702	2	-0.268177	0.394281	0.494114	SARS-CoV-2
NUAK2	-1.92739	-4.65226	1	-0.296351	0.383481	0.494114	SARS-CoV-2
OXSR1	0.0325437	0.0785527	3	0.151582	0.439758	0.494114	SARS-CoV-2
PAK1	-0.341165	-0.823492	65	0.115469	0.454037	0.494114	SARS-CoV-2
PAK2	-0.00616081	-0.0148707	52	0.57642	0.282166	0.494114	SARS-CoV-2
PAK3	-0.63663	-1.53667	22	-0.204252	0.419078	0.494114	SARS-CoV-2
PAK4	-0.445498	-1.07533	28	-0.0323424	0.487099	0.494114	SARS-CoV-2
PAK5	-0.559844	-1.35133	7	-0.075424	0.469939	0.494114	SARS-CoV-2
PAK6	-1.2008	-2.89845	10	-0.487129	0.313084	0.494114	SARS-CoV-2
PBK	0.0485402	0.117164	1	0.0906487	0.463886	0.494114	SARS-CoV-2
PDGFRA	1.43012	3.45196	2	0.510871	0.304721	0.494114	SARS-CoV-2
PDGFRB	0.177142	0.427579	10	0.366307	0.357068	0.494114	SARS-CoV-2
PDHK3	-3.81714	-9.21368	3	-1.15436	0.124176	0.494114	SARS-CoV-2
PDHK4	-0.297634	-0.718418	12	0.0791479	0.468457	0.494114	SARS-CoV-2
PDK1	0.313611	0.756983	74	1.22639	0.110026	0.494114	SARS-CoV-2
PDK2	1.10002	2.65519	17	1.22286	0.11069	0.494114	SARS-CoV-2
PDK3	0.088872	0.214516	1	0.0985479	0.460749	0.494114	SARS-CoV-2
PDK4	0.088872	0.214516	1	0.0985479	0.460749	0.494114	SARS-CoV-2
PDPK1	-1.25226	-3.02265	3	-0.284267	0.388103	0.494114	SARS-CoV-2
PIM1	-0.436924	-1.05463	12	-0.0153554	0.493874	0.495644	SARS-CoV-2
PIM2	0.892337	2.15389	4	0.511824	0.304387	0.494114	SARS-CoV-2
PIM3	0.802018	1.93588	3	0.412613	0.339945	0.494114	SARS-CoV-2
PKD1	0.265588	0.641065	55	0.987533	0.161691	0.494114	SARS-CoV-2
PKD2	6.1909	14.9434	10	4.09095	2.15E-05	0.00150362	SARS-CoV-2
PKD3	3.42491	8.26692	6	1.84185	0.0327482	0.4412	SARS-CoV-2
PKMYT1	-2.31395	-5.58532	2	-0.526173	0.299384	0.494114	SARS-CoV-2
PKN1	6.02018	14.5313	1	1.26023	0.103792	0.494114	SARS-CoV-2
PKN3	6.02018	14.5313	1	1.26023	0.103792	0.494114	SARS-CoV-2
PLK1	-0.332516	-0.802614	118	0.173981	0.43094	0.494114	SARS-CoV-2
PLK2	-0.102247	-0.2468	6	0.149703	0.440499	0.494114	SARS-CoV-2
PLK3	-4.11318	-9.92823	2	-1.02453	0.152792	0.494114	SARS-CoV-2
PLK4	-1.47112	-3.55093	32	-1.17089	0.120821	0.494114	SARS-CoV-2
PRKAA1	-0.862433	-2.08171	27	-0.456075	0.324168	0.494114	SARS-CoV-2
PRKAA2	0.0574374	0.13864	69	0.767459	0.221404	0.494114	SARS-CoV-2
PRKACA	0.799912	1.9308	55	1.76365	0.0388957	0.4412	SARS-CoV-2
PRKACB	-0.121724	-0.293813	30	0.313852	0.376817	0.494114	SARS-CoV-2
PRKACG	-0.811812	-1.95952	27	-0.404558	0.342901	0.494114	SARS-CoV-2
PRKCA	0.0975934	0.235567	182	1.35253	0.0881031	0.493378	SARS-CoV-2
PRKCB	-0.963443	-2.32552	265	-1.75087	0.0399841	0.4412	SARS-CoV-2
PRKCD	0.377726	0.91174	70	1.29784	0.0971706	0.494114	SARS-CoV-2
PRKCE	0.518033	1.25041	85	1.68351	0.0461384	0.443182	SARS-CoV-2
PRKCG	-0.0248945	-0.0600893	100	0.76266	0.222833	0.494114	SARS-CoV-2
PRKCH	0.0113111	0.0273022	39	0.520565	0.301335	0.494114	SARS-CoV-2
PRKCI	-0.354345	-0.855305	44	0.0778796	0.468962	0.494114	SARS-CoV-2
PRKCQ	0.266558	0.643407	2	0.188584	0.42521	0.494114	SARS-CoV-2
PRKCT	-0.526144	-1.26999	55	-0.162468	0.435469	0.494114	SARS-CoV-2
PRKCZ	-0.946802	-2.28535	38	-0.642923	0.260137	0.494114	SARS-CoV-2
PRKD1	-0.542671	-1.30988	11	-0.0833937	0.466769	0.494114	SARS-CoV-2
PRKD2	3.86089	9.31927	2	1.18415	0.118176	0.494114	SARS-CoV-2
PRKD3	10.5758	25.5273	1	2.15247	0.01568	0.3136	SARS-CoV-2
PRKDC	-0.571531	-1.37954	89	-0.290533	0.385704	0.494114	SARS-CoV-2
PRKG1	0.862663	2.08226	66	2.03182	0.0210857	0.370348	SARS-CoV-2
PRKG2	0.506231	1.22192	36	1.08174	0.139683	0.494114	SARS-CoV-2
PTK2	-8.34499	-20.1428	1	-1.55328	0.0601779	0.455401	SARS-CoV-2
PTK6	0.0509092	0.122883	7	0.241061	0.404754	0.494114	SARS-CoV-2
RAF1	-0.0180592	-0.0435906	161	0.984694	0.162387	0.494114	SARS-CoV-2
RET	-1.0019	-2.41835	6	-0.281906	0.389008	0.494114	SARS-CoV-2
ROCK1	0.511697	1.23511	92	1.73956	0.0409686	0.4412	SARS-CoV-2
ROCK2	0.16568	0.399911	46	0.770413	0.220527	0.494114	SARS-CoV-2
RPS6KA1	-0.758151	-1.83	12	-0.233298	0.407765	0.494114	SARS-CoV-2
RPS6KA2	-0.0166304	-0.0401419	71	0.656267	0.255826	0.494114	SARS-CoV-2
RPS6KA3	-0.335609	-0.810079	21	0.0706199	0.47185	0.494114	SARS-CoV-2
RPS6KA5	0.753111	1.81783	1	0.228644	0.409573	0.494114	SARS-CoV-2
RPS6KB1	-0.460228	-1.11088	41	-0.0576089	0.47703	0.494114	SARS-CoV-2
RPS6KB2	-1.26163	-3.04527	15	-0.642749	0.260193	0.494114	SARS-CoV-2
SGK1	1.06729	2.57618	31	1.61564	0.0530861	0.453713	SARS-CoV-2
SGK3	1.56452	3.77638	3	0.671281	0.251021	0.494114	SARS-CoV-2
SLK	-1.54298	-3.7244	4	-0.442125	0.3292	0.494114	SARS-CoV-2
SRC	-0.970041	-2.34145	32	-0.615734	0.269035	0.494114	SARS-CoV-2
SRRM1	2.09767	5.06327	5	1.10011	0.135642	0.494114	SARS-CoV-2
STK10	-2.54965	-6.15425	2	-0.59146	0.277106	0.494114	SARS-CoV-2
STK11	-2.04654	-4.93987	13	-1.15265	0.124527	0.494114	SARS-CoV-2
STK25	-3.02591	-7.30383	1	-0.511504	0.304499	0.494114	SARS-CoV-2
STK3	-3.27237	-7.89871	4	-1.11955	0.131453	0.494114	SARS-CoV-2
STK38	1.86011	4.48987	5	0.996073	0.159607	0.494114	SARS-CoV-2
STK38L	1.34384	3.24371	1	0.344342	0.365295	0.494114	SARS-CoV-2
STK39	-2.25583	-5.44504	5	-0.806501	0.209977	0.494114	SARS-CoV-2
STK4	-9.40101	-22.6918	1	-1.76011	0.0391945	0.4412	SARS-CoV-2
SYK	0.524988	1.2672	1	0.183964	0.427021	0.494114	SARS-CoV-2
TBK1	3.6252	8.75036	4	1.58232	0.036788	0.453713	SARS-CoV-2
TESK1	-0.978058	-2.3608	1	-0.110418	0.456039	0.494114	SARS-CoV-2
TGFBR1	0.374754	0.904567	1	0.15454	0.438592	0.494114	SARS-CoV-2
TGFBR2	0.190548	0.459937	26	0.604039	0.272909	0.494114	SARS-CoV-2
TLK1	-0.575726	-1.38966	8	-0.0894294	0.46437	0.494114	SARS-CoV-2
TLK2	0.675513	1.63053	10	0.674974	0.249846	0.494114	SARS-CoV-2
TNIK	0.582913	1.40701	3	0.338286	0.367574	0.494114	SARS-CoV-2
TRKA	-6.27021	-15.1348	3	-1.98653	0.0234874	0.370348	SARS-CoV-2
TRKB	-0.5675	-1.36981	7	-0.0793911	0.468361	0.494114	SARS-CoV-2
TRKC	-5.40847	-13.0547	2	-1.3833	0.0832859	0.485835	SARS-CoV-2
TRPM6	-1.76343	-4.2565	11	-0.87638	0.190412	0.494114	SARS-CoV-2
TRPM7	1.0736	2.59142	7	0.771008	0.220351	0.494114	SARS-CoV-2
TTK	-1.42896	-3.44918	160	-2.51377	0.0059725	0.16723	SARS-CoV-2
TXK	3.04694	7.3546	1	0.677907	0.248915	0.494114	SARS-CoV-2
TYK2	-1.40045	-3.38035	5	-0.431888	0.332911	0.494114	SARS-CoV-2
UHMK1	-1.92252	-4.64051	3	-0.511644	0.30445	0.494114	SARS-CoV-2
ULK1	5.97025	14.4108	1	1.25046	0.105566	0.494114	SARS-CoV-2
VRK1	0.0485402	0.117164	1	0.0906487	0.463886	0.494114	SARS-CoV-2
WEE1	-2.18581	-5.27603	1	-0.346965	0.364309	0.494114	SARS-CoV-2
WNK1	0.196962	0.475419	4	0.239436	0.405384	0.494114	SARS-CoV-2
WNK2	-0.814736	-1.96658	1	-0.0784299	0.468743	0.494114	SARS-CoV-2
WNK3	-1.27333	-3.0735	2	-0.237938	0.405964	0.494114	SARS-CoV-2
YES1	-0.0166156	-0.040106	19	0.339504	0.367115	0.494114	SARS-CoV-2
ABL1	-0.142615	-1.00206	21	-0.000298517	0.499881	0.499933	HCoV-OC43
ABL2	-1.64122	-11.5318	2	-0.470873	0.318866	0.499933	HCoV-OC43
ACTR2	-0.111147	-0.780957	5	0.0154846	0.493823	0.499933	HCoV-OC43
ACVR1B	-0.249992	-1.75653	1	-0.0239173	0.490459	0.499933	HCoV-OC43
ACVR2B	0.158295669319495	1.1122382324555	12	0.231324	0.408531	0.499933	HCoV-OC43
ADRBK1	0.460909627980829	3.23850495816431	63	1.06358	0.143759	0.499933	HCoV-OC43
ADRBK2	-0.0641459	-0.450711	5	0.0388306	0.484513	0.499933	HCoV-OC43
AKT1	-0.187743	-1.31915	148	-0.122746	0.451154	0.499933	HCoV-OC43
AKT2	0.572774420845116	4.02450434794075	32	0.898579	0.184439	0.499933	HCoV-OC43
AKT3	0.0477908027188025	0.335794138728497	18	0.179169	0.428902	0.499933	HCoV-OC43
ARAF	0.384116678556533	2.69893205196981	32	0.661514	0.254141	0.499933	HCoV-OC43
ATM	-1.21389	-8.5292	46	-1.61442	0.0532185	0.499933	HCoV-OC43
ATR	-0.0477141	-0.335255	18	0.0891619	0.464477	0.499933	HCoV-OC43
AURKA	-0.363358	-2.55307	263	-0.796264	0.212939	0.499933	HCoV-OC43
AURKB	0.0510510612482832	0.358701803857722	93	0.414241	0.339349	0.499933	HCoV-OC43
AURKC	-1.55795	-10.9467	15	-1.2179	0.111631	0.499933	HCoV-OC43
BCKDK	-0.798111	-5.6078	9	-0.437021	0.331048	0.499933	HCoV-OC43
BCR/ABL	0.510589889861587	3.58757506791353	1	0.145034	0.442342	0.499933	HCoV-OC43
BLK	0.604628578619718	4.24832229755296	10	0.524697	0.299897	0.499933	HCoV-OC43
BMX	-2.275	-15.9849	3	-0.820544	0.205953	0.499933	HCoV-OC43
BRAF	-0.272757	-1.91648	4	-0.0579486	0.476895	0.499933	HCoV-OC43
BRSK1	3.41442976509758	23.9909237132106	2	1.11734	0.131925	0.499933	HCoV-OC43
BRSK2	7.11012904743342	49.9581409791227	1	1.61102	0.0535875	0.499933	HCoV-OC43
BTK	-6.3812	-44.8364	1	-1.38587	0.082893	0.499933	HCoV-OC43
BUB1	0.960263429556459	6.74713151770353	1	0.244923	0.403258	0.499933	HCoV-OC43
CAMK1	0.511418262400832	3.59339548999346	10	0.459221	0.323038	0.499933	HCoV-OC43
CAMK1D	-2.11071	-14.8306	6	-1.07104	0.142077	0.499933	HCoV-OC43
CAMK1G	6.01745468992307	42.2806460655136	1	1.3683	0.085609	0.499933	HCoV-OC43
CAMK2A	0.639891353679322	4.49609033045227	37	1.05692	0.145274	0.499933	HCoV-OC43
CAMK2B	-0.194485	-1.36652	29	-0.0623993	0.475122	0.499933	HCoV-OC43
CAMK2D	-0.472112	-3.31722	28	-0.387645	0.34914	0.499933	HCoV-OC43
CAMK2G	-0.209039	-1.46878	16	-0.0592813	0.476364	0.499933	HCoV-OC43
CAMK4	-0.024895	-0.174921	18	0.110667	0.45594	0.499933	HCoV-OC43
CAMKK1	7.11012904743342	49.9581409791227	1	1.61102	0.0535875	0.499933	HCoV-OC43
CAMKK2	7.11012904743342	49.9581409791227	1	1.61102	0.0535875	0.499933	HCoV-OC43
CDC42BPA	3.18315801575971	22.3659311735772	10	2.33599	0.00974588	0.499933	HCoV-OC43
CDC42BPB	2.6298625902815	18.478292751723	6	1.50839	0.065727	0.499933	HCoV-OC43
CDC7	0.280198991903522	1.96877168421819	4	0.187713	0.425551	0.499933	HCoV-OC43
CDK1	-0.0845838	-0.594314	684	0.335433	0.368649	0.499933	HCoV-OC43
CDK16	1.9247503767782	13.5239388808864	3	0.795304	0.213218	0.499933	HCoV-OC43
CDK2	-0.147043	-1.03317	352	-0.0196764	0.492151	0.499933	HCoV-OC43
CDK20	-9.06118	-63.6669	1	-1.98119	0.0237851	0.499933	HCoV-OC43
CDK3	0.534400240545729	3.75487454283235	11	0.498567	0.309042	0.499933	HCoV-OC43
CDK4	0.311448920952903	2.18834412103635	68	0.831204	0.202929	0.499933	HCoV-OC43
CDK5	0.499509008626632	3.50971709610798	86	1.32217	0.0930562	0.499933	HCoV-OC43
CDK6	0.56486653372485	3.96894089234583	38	0.968375	0.166429	0.499933	HCoV-OC43
CDK7	0.278650641224362	1.95789245530426	96	0.916233	0.179772	0.499933	HCoV-OC43
CDK8	-1.38183	-9.70921	1	-0.275338	0.391528	0.499933	HCoV-OC43
CDK9	0.290230156992998	2.03925399985293	7	0.254217	0.399664	0.499933	HCoV-OC43
CDKL5	0.903866386227242	6.35086705855651	1	0.232395	0.408116	0.499933	HCoV-OC43
CHEK1	-1.15648	-8.12585	33	-1.29414	0.0978085	0.499933	HCoV-OC43
CHEK2	0.91442588623424	6.42506163174911	6	0.574994	0.282648	0.499933	HCoV-OC43
CHUK	0.293378666067921	2.06137647599784	118	1.05135	0.14655	0.499933	HCoV-OC43
CLK1	-0.81706	-5.74094	142	-1.78606	0.0370447	0.499933	HCoV-OC43
CLK2	-1.01643	-7.14178	10	-0.614019	0.269601	0.499933	HCoV-OC43
CLK4	-1.587	-11.1508	3	-0.555838	0.289161	0.499933	HCoV-OC43
CSF1R	0.695228479350337	4.88490745419349	5	0.416018	0.338698	0.499933	HCoV-OC43
CSNK1A1	0.0366823681849608	0.257742568244085	75	0.344358	0.365289	0.499933	HCoV-OC43
CSNK1D	-0.309075	-2.17166	85	-0.341508	0.366361	0.499933	HCoV-OC43
CSNK1E	-0.386506	-2.71572	39	-0.33874	0.367403	0.499933	HCoV-OC43
CSNK1G1	-1.24602	-8.75498	11	-0.813139	0.208069	0.499933	HCoV-OC43
CSNK1G2	-1.23757	-8.69559	13	-0.877206	0.190187	0.499933	HCoV-OC43
CSNK1G3	-0.450024	-3.16202	4	-0.136703	0.445633	0.499933	HCoV-OC43
CSNK2A1	0.475663027965012	3.34216727306945	185	1.86715	0.03094	0.499933	HCoV-OC43
CSNK2A2	1.46828448470552	10.3166570951135	38	2.20545	0.0137112	0.499933	HCoV-OC43
DAPK1	-0.98716	-6.93612	21	-0.860003	0.194894	0.499933	HCoV-OC43
DAPK2	1.17157634078655	8.23188659591865	4	0.583725	0.279703	0.499933	HCoV-OC43
DAPK3	-1.27006	-8.92387	10	-0.792182	0.214127	0.499933	HCoV-OC43
DMPK	0.0596038814194812	0.418796774431573	22	0.210387	0.416683	0.499933	HCoV-OC43
DYRK1A	-0.747629	-5.25309	4	-0.268919	0.393996	0.499933	HCoV-OC43
DYRK1B	-0.618359	-4.3448	1	-0.105745	0.457893	0.499933	HCoV-OC43
DYRK2	1.91164895304043	13.4318839027345	6	1.1176	0.131869	0.499933	HCoV-OC43
DYRK3	2.82826377571646	19.8723257328772	1	0.65987	0.254668	0.499933	HCoV-OC43
EEF2K	1.32571865163677	9.31494194483427	1	0.326103	0.372173	0.499933	HCoV-OC43
EGFR	-2.39138	-16.8026	19	-2.17768	0.0147149	0.499933	HCoV-OC43
EIF2AK2	0.502609311357392	3.53150085838122	35	0.847547	0.198345	0.499933	HCoV-OC43
EPHA1	-0.717335	-5.04024	7	-0.337943	0.367703	0.499933	HCoV-OC43
EPHA2	-1.30271	-9.15324	13	-0.929373	0.176348	0.499933	HCoV-OC43
EPHA3	-0.715844	-5.02976	7	-0.337067	0.368033	0.499933	HCoV-OC43
EPHA4	-0.731049	-5.13659	8	-0.369892	0.355731	0.499933	HCoV-OC43
EPHA5	-1.06743	-7.50009	4	-0.410996	0.340538	0.499933	HCoV-OC43
EPHA6	-1.06743	-7.50009	4	-0.410996	0.340538	0.499933	HCoV-OC43
EPHA7	-0.754425	-5.30084	6	-0.333056	0.369546	0.499933	HCoV-OC43
EPHA8	-1.14755	-8.06309	3	-0.386761	0.349466	0.499933	HCoV-OC43
EPHB1	-0.652887	-4.5874	4	-0.226829	0.410278	0.499933	HCoV-OC43
EPHB2	-0.587538	-4.12824	3	-0.171296	0.431995	0.499933	HCoV-OC43
EPHB3	-1.24107	-8.72019	3	-0.422743	0.336241	0.499933	HCoV-OC43
EPHB4	7.4754088318355	52.5247187225421	1	1.69216	0.0453074	0.499933	HCoV-OC43
EPHB6	-1.37331	-9.64931	3	-0.47362	0.317885	0.499933	HCoV-OC43
ERBB2	-2.98652	-20.9843	18	-2.68048	0.00367582	0.499933	HCoV-OC43
ERBB3	-3.53227	-24.8189	5	-1.68381	0.0461087	0.499933	HCoV-OC43
ERBB4	-4.20857	-29.5708	4	-1.80651	0.0354192	0.499933	HCoV-OC43
FGR	-0.091297	-0.641483	13	0.0408667	0.483701	0.499933	HCoV-OC43
FLT1	-3.4633	-24.3343	3	-1.27774	0.10067	0.499933	HCoV-OC43
FLT3	0.0120354527741207	0.0845651102006566	2	0.0484907	0.480663	0.499933	HCoV-OC43
FRK	-2.50772	-17.6201	3	-0.910084	0.181389	0.499933	HCoV-OC43
FYN	-1.18229	-8.30714	13	-0.832927	0.202443	0.499933	HCoV-OC43
GRK1	-0.451895	-3.17516	6	-0.168444	0.433117	0.499933	HCoV-OC43
GRK4	0.306108764385873	2.15082239775307	3	0.172533	0.431509	0.499933	HCoV-OC43
GRK5	-0.0641459	-0.450711	5	0.0388306	0.484513	0.499933	HCoV-OC43
GRK6	-1.19994	-8.4312	8	-0.664496	0.253187	0.499933	HCoV-OC43
GRK7	-0.965926	-6.78692	4	-0.365903	0.357219	0.499933	HCoV-OC43
GSG2	-2.195	-15.4228	5	-1.01958	0.153964	0.499933	HCoV-OC43
GSK3A	-0.363672	-2.55528	159	-0.620006	0.267627	0.499933	HCoV-OC43
GSK3B	-0.153503	-1.07856	171	-0.0324787	0.487045	0.499933	HCoV-OC43
GTF2F1	3.90351068719178	27.4273695910812	2	1.27098	0.101867	0.499933	HCoV-OC43
HCK	-0.0304467	-0.213928	11	0.0824226	0.467155	0.499933	HCoV-OC43
HIPK1	-0.599726	-4.21388	4	-0.203211	0.419485	0.499933	HCoV-OC43
HIPK2	0.26899600368387	1.89005574796288	122	1.00919	0.156441	0.499933	HCoV-OC43
ICK	-1.39888	-9.82902	9	-0.837378	0.20119	0.499933	HCoV-OC43
IGF1R	2.7417579989752	19.2645072585404	3	1.10965	0.133576	0.499933	HCoV-OC43
IKBKB	0.398778907478275	2.8019537685454	101	1.20797	0.11353	0.499933	HCoV-OC43
IKBKE	0.517629748167413	3.63703946319654	2	0.207321	0.41788	0.499933	HCoV-OC43
ILK	2.23710403211449	15.7186399678192	3	0.915481	0.17997	0.499933	HCoV-OC43
INSR	-3.04381	-21.3869	7	-1.70525	0.0440742	0.499933	HCoV-OC43
ITK	-0.440775	-3.09703	1	-0.0662969	0.473571	0.499933	HCoV-OC43
JAK2	-2.83181	-19.8972	3	-1.03478	0.150386	0.499933	HCoV-OC43
JAK3	-6.3812	-44.8364	1	-1.38587	0.082893	0.499933	HCoV-OC43
KDR	-0.685206	-4.81449	3	-0.208874	0.417273	0.499933	HCoV-OC43
KIT	0.192748631010153	1.35431624620289	3	0.128918	0.448711	0.499933	HCoV-OC43
LATS1	0.0414562046108486	0.291285137103909	6	0.0999967	0.460173	0.499933	HCoV-OC43
LATS2	-3.82044	-26.8437	2	-1.15547	0.123949	0.499933	HCoV-OC43
LCK	0.25885061930651	1.81877088947012	5	0.199266	0.421027	0.499933	HCoV-OC43
LIMK1	0.388939580573149	2.73281937205461	2	0.166894	0.433727	0.499933	HCoV-OC43
LIMK2	0.388939580573149	2.73281937205461	2	0.166894	0.433727	0.499933	HCoV-OC43
LMTK2	-0.839969	-5.9019	1	-0.154972	0.438422	0.499933	HCoV-OC43
LRRK2	5.59768014371589	39.3311699281662	1	1.27505	0.101145	0.499933	HCoV-OC43
LYN	1.07154398359343	7.52902585038387	7	0.713405	0.237798	0.499933	HCoV-OC43
MAK	3.19716726874494	22.464364863174	6	1.81707	0.034603	0.499933	HCoV-OC43
MAP2K1	-0.257028	-1.80597	99	-0.253526	0.399931	0.499933	HCoV-OC43
MAP2K2	0.761095814693768	5.3477133474556	39	1.25325	0.105057	0.499933	HCoV-OC43
MAP2K3	0.845175295237963	5.93848385449648	30	1.20147	0.114784	0.499933	HCoV-OC43
MAP2K4	0.109233700508775	0.767512456283553	84	0.512142	0.304276	0.499933	HCoV-OC43
MAP2K5	-0.482649	-3.39125	16	-0.302394	0.381176	0.499933	HCoV-OC43
MAP2K6	1.00155533987767	7.03726226826551	53	1.84984	0.0321684	0.499933	HCoV-OC43
MAP2K7	-0.283842	-1.99437	46	-0.213213	0.41558	0.499933	HCoV-OC43
MAP3K1	7.35435565561041	51.6741586829874	1	1.66527	0.0479291	0.499933	HCoV-OC43
MAP3K11	3.59005356813305	25.2249151995539	2	1.17251	0.120496	0.499933	HCoV-OC43
MAP3K12	-0.30372	-2.13404	2	-0.0507027	0.479781	0.499933	HCoV-OC43
MAP3K14	-3.43956	-24.1675	1	-0.732432	0.231952	0.499933	HCoV-OC43
MAP3K5	0.477890005427995	3.35781476038098	5	0.308064	0.379017	0.499933	HCoV-OC43
MAP3K6	0.107560100267916	0.755753182124428	4	0.111015	0.455802	0.499933	HCoV-OC43
MAP3K7	1.20716104781948	8.48191663036559	3	0.519212	0.301806	0.499933	HCoV-OC43
MAP3K8	-1.31637	-9.24928	6	-0.638821	0.26147	0.499933	HCoV-OC43
MAP4K4	-0.131308	-0.922616	3	0.00423739	0.49831	0.499933	HCoV-OC43
MAP4K5	1.07831198510896	7.57658008907682	1	0.271145	0.39314	0.499933	HCoV-OC43
MAP4K6	-1.42383	-10.0043	4	-0.569335	0.284565	0.499933	HCoV-OC43
MAPK1	0.142700325319899	1.00266013774695	291	1.08004	0.140061	0.499933	HCoV-OC43
MAPK10	-0.248123	-1.74339	42	-0.152311	0.439471	0.499933	HCoV-OC43
MAPK11	-0.241708	-1.69832	54	-0.162233	0.435561	0.499933	HCoV-OC43
MAPK12	0.343925201420246	2.41653331243376	46	0.732576	0.231909	0.499933	HCoV-OC43
MAPK13	0.367871826029084	2.58479029345358	37	0.68937	0.245295	0.499933	HCoV-OC43
MAPK14	0.53046594576714	3.72723087393536	40	0.945202	0.172278	0.499933	HCoV-OC43
MAPK15	0.244441385014148	1.71752679764328	1	0.0859136	0.465768	0.499933	HCoV-OC43
MAPK3	0.230366806717434	1.61863411059385	322	1.48556	0.0686976	0.499933	HCoV-OC43
MAPK6	-0.0499795	-0.351172	2	0.029009	0.488429	0.499933	HCoV-OC43
MAPK7	-0.875695	-6.15293	73	-1.39188	0.0819787	0.499933	HCoV-OC43
MAPK8	-0.117828	-0.827897	125	0.0608318	0.475747	0.499933	HCoV-OC43
MAPK9	-0.227121	-1.59583	47	-0.129139	0.448624	0.499933	HCoV-OC43
MAPKAPK2	-1.88725	-13.2605	7	-1.02552	0.152559	0.499933	HCoV-OC43
MAPKAPK3	0.326094827602732	2.29125115187897	3	0.180223	0.428489	0.499933	HCoV-OC43
MAPKAPK5	-0.995137	-6.99217	8	-0.535817	0.296042	0.499933	HCoV-OC43
MARK1	-0.62003	-4.35653	14	-0.397048	0.345666	0.499933	HCoV-OC43
MARK2	3.10658666846096	21.8279153179166	6	1.76779	0.0385483	0.499933	HCoV-OC43
MARK3	-0.111854	-0.785921	18	0.0287143	0.488546	0.499933	HCoV-OC43
MARK4	0.462163821100163	3.2473173378346	12	0.46515	0.320912	0.499933	HCoV-OC43
MELK	-4.47757	-31.4609	5	-2.15336	0.0156454	0.499933	HCoV-OC43
MET	-1.30477	-9.16774	20	-1.15479	0.124087	0.499933	HCoV-OC43
MOK	-2.50096	-17.5726	3	-0.907484	0.182075	0.499933	HCoV-OC43
MST1	-1.11519	-7.83567	1	-0.216107	0.414452	0.499933	HCoV-OC43
MST3	-0.501249	-3.52195	7	-0.210947	0.416464	0.499933	HCoV-OC43
MST4	-0.529786	-3.72245	5	-0.192457	0.423692	0.499933	HCoV-OC43
MTOR	-1.91441	-13.4513	27	-2.04543	0.0204064	0.499933	HCoV-OC43
MYLK	-0.30372	-2.13404	2	-0.0507027	0.479781	0.499933	HCoV-OC43
NEK1	0.344371393742048	2.41966840868415	20	0.483489	0.314374	0.499933	HCoV-OC43
NEK11	-0.142661	-1.00238	5	-0.000168437	0.499933	0.499933	HCoV-OC43
NEK2	-0.160765	-1.12959	288	-0.069527	0.472285	0.499933	HCoV-OC43
NEK3	-0.189479	-1.33134	2	-0.0148141	0.49409	0.499933	HCoV-OC43
NEK4	1.38172671437688	9.7084732964696	8	0.957548	0.169145	0.499933	HCoV-OC43
NLK	-0.253883	-1.78387	33	-0.14236	0.443398	0.499933	HCoV-OC43
NME1	-0.615927	-4.32771	1	-0.105204	0.458107	0.499933	HCoV-OC43
NUAK1	-0.735606	-5.16861	2	-0.186378	0.426074	0.499933	HCoV-OC43
NUAK2	-1.20664	-8.47822	1	-0.236421	0.406553	0.499933	HCoV-OC43
OXSR1	-1.01616	-7.1399	3	-0.336209	0.368357	0.499933	HCoV-OC43
PAK1	-0.953653	-6.70069	61	-1.4076	0.0796244	0.499933	HCoV-OC43
PAK2	-0.788781	-5.54224	48	-0.994898	0.159893	0.499933	HCoV-OC43
PAK3	-1.95808	-13.7581	20	-1.8038	0.0356312	0.499933	HCoV-OC43
PAK4	-0.709848	-4.98763	29	-0.678894	0.248603	0.499933	HCoV-OC43
PAK5	-2.91596	-20.4885	6	-1.50918	0.065626	0.499933	HCoV-OC43
PAK6	-1.13847	-7.99924	10	-0.699743	0.242044	0.499933	HCoV-OC43
PBK	0.244441385014148	1.71752679764328	1	0.0859136	0.465768	0.499933	HCoV-OC43
PDGFRA	-0.105868	-0.743862	2	0.0114519	0.495431	0.499933	HCoV-OC43
PDGFRB	-1.7518	-12.3087	9	-1.07256	0.141734	0.499933	HCoV-OC43
PDHK3	-3.37399	-23.7068	3	-1.24338	0.106864	0.499933	HCoV-OC43
PDHK4	-1.48866	-10.4598	10	-0.945741	0.17214	0.499933	HCoV-OC43
PDK1	-0.0622362	-0.437293	67	0.145616	0.442112	0.499933	HCoV-OC43
PDK2	-0.0469674	-0.330009	16	0.0847261	0.46624	0.499933	HCoV-OC43
PDK3	-0.404393	-2.8414	1	-0.058215	0.476789	0.499933	HCoV-OC43
PDK4	-0.404393	-2.8414	1	-0.058215	0.476789	0.499933	HCoV-OC43
PDPK1	-1.05294	-7.39832	2	-0.286068	0.387413	0.499933	HCoV-OC43
PIM1	-0.20835	-1.46393	13	-0.052883	0.478913	0.499933	HCoV-OC43
PIM2	-0.324742	-2.28174	4	-0.0810436	0.467704	0.499933	HCoV-OC43
PIM3	1.18189211994419	8.30436870503774	4	0.588308	0.278163	0.499933	HCoV-OC43
PKD1	-0.812774	-5.71082	46	-1.0101	0.156224	0.499933	HCoV-OC43
PKD2	2.84064488596311	19.9593195479055	5	1.48167	0.0692147	0.499933	HCoV-OC43
PKD3	3.0623103775215	21.5168153125539	5	1.59177	0.0557184	0.499933	HCoV-OC43
PKMYT1	-0.368163	-2.58684	2	-0.0709473	0.47172	0.499933	HCoV-OC43
PKN1	5.78997605029828	40.6823051813609	1	1.31777	0.0937903	0.499933	HCoV-OC43
PKN3	5.78997605029828	40.6823051813609	1	1.31777	0.0937903	0.499933	HCoV-OC43
PLK1	0.385705215185241	2.71009364078459	117	1.26872	0.102271	0.499933	HCoV-OC43
PLK2	2.37912520788538	16.7165281740458	6	1.37196	0.0850376	0.499933	HCoV-OC43
PLK3	0.49392659139253	3.47049316847953	2	0.199875	0.420789	0.499933	HCoV-OC43
PLK4	0.0509889169103643	0.358265156987589	33	0.246677	0.402579	0.499933	HCoV-OC43
PRKAA1	-0.7239	-5.08636	29	-0.695703	0.243307	0.499933	HCoV-OC43
PRKAA2	-0.752517	-5.28744	63	-1.07586	0.140995	0.499933	HCoV-OC43
PRKACA	0.207496100418883	1.45793689090448	49	0.543947	0.293239	0.499933	HCoV-OC43
PRKACB	0.0484802228746256	0.340638234962009	32	0.239759	0.405259	0.499933	HCoV-OC43
PRKACG	-0.190841	-1.34092	29	-0.0580408	0.476858	0.499933	HCoV-OC43
PRKCA	-0.181352	-1.27424	175	-0.114692	0.454345	0.499933	HCoV-OC43
PRKCB	-0.66072	-4.64244	265	-1.87458	0.0304255	0.499933	HCoV-OC43
PRKCD	-0.410322	-2.88306	63	-0.472523	0.318277	0.499933	HCoV-OC43
PRKCE	-0.13961	-0.980948	80	0.00538739	0.497851	0.499933	HCoV-OC43
PRKCG	0.220571072924298	1.54980601386498	97	0.793928	0.213619	0.499933	HCoV-OC43
PRKCH	-1.18452	-8.32286	35	-1.36963	0.0854016	0.499933	HCoV-OC43
PRKCI	0.136174554367003	0.956807891875279	42	0.400923	0.344239	0.499933	HCoV-OC43
PRKCQ	2.13834459932689	15.0247232142264	4	1.01323	0.155475	0.499933	HCoV-OC43
PRKCT	0.363687352040397	2.55538878188387	58	0.85603	0.195991	0.499933	HCoV-OC43
PRKCZ	-0.708614	-4.97896	36	-0.754759	0.225197	0.499933	HCoV-OC43
PRKD1	-1.45617	-10.2315	10	-0.922913	0.178026	0.499933	HCoV-OC43
PRKD2	0.326028737257036	2.29078677904051	1	0.104037	0.45857	0.499933	HCoV-OC43
PRKDC	0.398656247258577	2.80109191688176	92	1.15263	0.124531	0.499933	HCoV-OC43
PRKG1	0.756793312798666	5.31748253240224	64	1.5978	0.055044	0.499933	HCoV-OC43
PRKG2	1.21766125434491	8.55569458775674	41	1.93438	0.0265331	0.499933	HCoV-OC43
PTK2	-0.00301392	-0.0211768	1	0.0309451	0.487657	0.499933	HCoV-OC43
PTK6	-3.53665	-24.8496	5	-1.68599	0.0458989	0.499933	HCoV-OC43
RAF1	0.270095299445959	1.89777976707615	161	1.16243	0.122531	0.499933	HCoV-OC43
RET	0.675249812830584	4.74453067173144	6	0.444855	0.328212	0.499933	HCoV-OC43
ROCK1	0.134078821897844	0.942082575717118	87	0.572684	0.283429	0.499933	HCoV-OC43
ROCK2	0.346302199018195	2.43323489130992	50	0.767496	0.221393	0.499933	HCoV-OC43
RPS6KA1	-0.428036	-3.00753	11	-0.210497	0.41664	0.499933	HCoV-OC43
RPS6KA2	-0.324962	-2.28329	66	-0.329599	0.370851	0.499933	HCoV-OC43
RPS6KA3	-0.221141	-1.55381	19	-0.0763178	0.469583	0.499933	HCoV-OC43
RPS6KA5	-0.845069	-5.93774	1	-0.156105	0.437975	0.499933	HCoV-OC43
RPS6KB1	0.207134117595241	1.45539347870832	40	0.490952	0.31173	0.499933	HCoV-OC43
RPS6KB2	0.0386403329705052	0.27149988265228	15	0.155686	0.43814	0.499933	HCoV-OC43
SGK1	0.642606965356427	4.51517112492228	30	0.955009	0.169787	0.499933	HCoV-OC43
SGK3	-1.64868	-11.5842	3	-0.579569	0.281103	0.499933	HCoV-OC43
SLK	-3.42534	-24.0676	3	-1.26314	0.10327	0.499933	HCoV-OC43
SRC	-1.56642	-11.0062	29	-1.70355	0.0442329	0.499933	HCoV-OC43
SRRM1	0.577381967976546	4.05687851268858	5	0.357483	0.360365	0.499933	HCoV-OC43
STK10	0.88262960639795	6.20165035185871	3	0.394349	0.346662	0.499933	HCoV-OC43
STK11	-0.0914392	-0.642482	15	0.0437755	0.482542	0.499933	HCoV-OC43
STK25	-2.3335	-16.396	1	-0.486738	0.313222	0.499933	HCoV-OC43
STK26	5.59768014371589	39.3311699281662	1	1.27505	0.101145	0.499933	HCoV-OC43
STK3	-2.31119	-16.2392	6	-1.18012	0.118976	0.499933	HCoV-OC43
STK38	0.289539925781302	2.03440420487001	5	0.214509	0.415075	0.499933	HCoV-OC43
STK38L	-2.05136	-14.4135	1	-0.424063	0.33576	0.499933	HCoV-OC43
STK39	-1.33522	-9.38172	5	-0.592524	0.27675	0.499933	HCoV-OC43
STK4	-0.490733	-3.44805	1	-0.0773942	0.469155	0.499933	HCoV-OC43
SYK	-6.3812	-44.8364	1	-1.38587	0.082893	0.499933	HCoV-OC43
TBK1	4.14181389228296	29.1017674868577	3	1.64832	0.0496439	0.499933	HCoV-OC43
TESK1	0.127188804408398	0.893671012046469	1	0.0598677	0.476131	0.499933	HCoV-OC43
TGFBR1	-0.29309	-2.05934	1	-0.0334908	0.486642	0.499933	HCoV-OC43
TGFBR2	0.954424380873316	6.70610441181693	30	1.33439	0.0910377	0.499933	HCoV-OC43
TLK1	1.74324127841252	12.248595344271	9	1.25655	0.104459	0.499933	HCoV-OC43
TLK2	-0.176971	-1.24346	8	-0.0217702	0.491316	0.499933	HCoV-OC43
TNIK	0.659831098988366	4.63619363949089	5	0.398436	0.345154	0.499933	HCoV-OC43
TRKA	-3.50091	-24.5986	3	-1.29221	0.0981415	0.499933	HCoV-OC43
TRKB	-2.04423	-14.3634	6	-1.03486	0.150368	0.499933	HCoV-OC43
TRKC	-1.25451	-8.81463	2	-0.349391	0.363398	0.499933	HCoV-OC43
TRPM6	-1.85845	-13.0581	11	-1.26434	0.103054	0.499933	HCoV-OC43
TRPM7	-1.51484	-10.6438	6	-0.746809	0.227589	0.499933	HCoV-OC43
TTK	-0.252191	-1.77198	173	-0.321008	0.374102	0.499933	HCoV-OC43
TXK	-0.440775	-3.09703	1	-0.0662969	0.473571	0.499933	HCoV-OC43
TYK2	-1.93858	-13.6211	5	-0.892217	0.186138	0.499933	HCoV-OC43
UHMK1	1.73743329470094	12.2077865112481	4	0.835118	0.201826	0.499933	HCoV-OC43
VRK1	0.244441385014148	1.71752679764328	1	0.0859136	0.465768	0.499933	HCoV-OC43
WEE1	-0.192524	-1.35274	1	-0.0111517	0.495551	0.499933	HCoV-OC43
WNK1	1.39709342344769	9.81644492582022	5	0.764641	0.222243	0.499933	HCoV-OC43
WNK2	-1.45352	-10.2129	1	-0.291262	0.385426	0.499933	HCoV-OC43
WNK3	2.05749383629869	14.4566387546215	3	0.846376	0.198671	0.499933	HCoV-OC43
YES1	-0.608556	-4.27592	20	-0.463165	0.321623	0.499933	HCoV-OC43

## Sheet: Fig. 1e
	Fig. 1e
	SARS-CoV-2 inhibition TOP10
		Name	SARS_CoV_2_logFC	HCoV_229E_logFC	HCoV_OC43_logFC	CCK8
	661	Narciclasine	2.4076	1.18935	2.52954	1.01425
	758	Anisomycin	2.38618	1.11074	2.82168	1.12017
	404	Homoharringtonine	2.2094	0.0271654	0.0381131	1.00421
	198	OTSSP167 (hydrochloride)	2.12144	1.17197	1.44658	1.25503
	1578	Hypocrellin A	1.86879	0.347852	0.14658	1.0843
	948	BP-1-102	1.10491	0.0633094	0.268364	0.98852
	960	Tyrphostin A9	0.922355	0.70229	0.480403	1.26864
	307	IMD-0354	0.86578	0.956429	0.499182	1.09224
	498	SR-3677	0.788772	0.0299951	0.0699109	1.178
	1797	CDK9-IN-8	0.734581	0.327582	0.492845	1.16768
	SARS-CoV-2 promotion TOP10
		Name	SARS_CoV_2_logFC	HCoV_229E_logFC	HCoV_OC43_logFC	CCK8
	713	Ulixertinib (hydrochloride)	-0.534845	-0.0898017	0.287468	1.03169
	1046	RAF709	-0.499589	0.119293	0.169339	1.08831
	427	MRT68921 (dihydrochloride)	-0.474995	-0.0112854	-0.135188	0.936546
	935	KO-947	-0.473017	0.169208	0.166557	1.02753
	451	Ulixertinib	-0.46647	0.29347	0.233535	0.99293
	1452	ERK-IN-3	-0.451815	0.32664	0.0756043	1.18551
	1634	BJE6-106	-0.448558	0	0.0539984	1.10443
	503	SD-208	-0.445865	0.287019	0.794375	1.02424
	1676	Trametinib	-0.442495	0.0672619	0.139423	1.11635
	1315	SU16f	-0.438234	0.0719135	0.0266062	1.01499
	HCoV-OC43 inhibition TOP10
		Name	SARS_CoV_2_logFC	HCoV_229E_logFC	HCoV_OC43_logFC	CCK8
	758	Anisomycin	2.38618	1.11074	2.82168	1.12017
	661	Narciclasine	2.4076	1.18935	2.52954	1.01425
	712	Apilimod (mesylate)	0.145286	0.722532	1.98061	0.957066
	568	Apilimod	0.126341	0.80678	1.69295	0.917722
	477	ACHP (Hydrochloride)	-0.00727572	0.865703	1.60206	0.949126
	1417	Ibrutinib deacryloylpiperidine	0.01736	0.132185	1.55049	1.00796
	163	JNK-IN-7	0.109089	0.523175	1.51965	1.11599
	221	XMD17-109	0.322418	0.579153	1.50864	1.09268
	198	OTSSP167 (hydrochloride)	2.12144	1.17197	1.44658	1.25503
	1805	Abemaciclib metabolite M20	0.356434	0.433074	1.30003	1.34129
	HCoV-OC43 promotion TOP10
		Name	SARS_CoV_2_logFC	HCoV_229E_logFC	HCoV_OC43_logFC	CCK8
	369	HMN-176	0.0641617	-0.0898606	-0.497801	0.960004
	474	SGI-7079	-0.0718132	-0.0162266	-0.32534	0.997357
	438	AZD-1480	-0.000412114	-0.0834243	-0.316788	1.13787
	327	U0126-EtOH	0.0441439	-0.108341	-0.308055	0.995253
	445	YS-49	-0.0724561	-0.0838254	-0.306979	1.00752
	1407	NVP-AEW541	0.0378081	-0.0131208	-0.306541	1.15281
	276	Tirbanibulin (Mesylate)	-0.1948	0.215475	-0.306305	1.00081
	326	CI-1040	-0.22484	-0.00114742	-0.293982	0.999774
	342	Orantinib	0.116726	0.034344	-0.283965	0.859575
	175	SM 16	0.0519593	0.0290586	-0.249214	1.05452
	HCoV-229E inhibition TOP10
		Name	SARS_CoV_2_logFC	HCoV_229E_logFC	HCoV_OC43_logFC	CCK8
	1127	JH-VIII-157-02	0.403794	1.24736	0.742678	1.28101
	661	Narciclasine	2.4076	1.18935	2.52954	1.01425
	1773	GNF4877	-0.103719	1.17387	0.575804	1.01534
	198	OTSSP167 (hydrochloride)	2.12144	1.17197	1.44658	1.25503
	758	Anisomycin	2.38618	1.11074	2.82168	1.12017
	307	IMD-0354	0.86578	0.956429	0.499182	1.09224
	1534	Alectinib (Hydrochloride)	-0.0216561	0.929218	0.625636	1.12296
	1791	UM-164	0.651809	0.876913	0.876913	1.4359
	477	ACHP (Hydrochloride)	-0.00727572	0.865703	1.60206	0.949126
	568	Apilimod	0.126341	0.80678	1.69295	0.917722
	HCoV-229E promotion TOP10
		Name	SARS_CoV_2_logFC	HCoV_229E_logFC	HCoV_OC43_logFC	CCK8
	1112	MLN0905	0.0167905	-0.258093	-0.161141	0.9021
	1299	LY3295668	-0.0139909	-0.247441	-0.0920207	0.948145
	110	Ro3280	0.127131	-0.24607	0.15348	1.00335
	75	TCS JNK 5a	-0.0827766	-0.219265	0.356153	1.03414
	1765	R1530	0.237651	-0.217199	-0.131112	0.993725
	5	SGC-GAK-1	-0.226699	-0.207491	0.271117	0.955949
	1316	SCH-1473759 (hydrochloride)	0.0264578	-0.194491	0.0481533	1.29287
	1391	Tandutinib	0.0909433	-0.181287	0.169233	1.06785
	1333	CLK-IN-T3	-0.155411	-0.17271	0.0372617	1.11419
	1432	Copanlisib (dihydrochloride)	-0.0235592	-0.167702	0.315028	1.35513

## Sheet: Fig. 1g
Fig. 1g
OTSSP167 EC50
Dose (μM)	Log10 Dose (μM)	HCoV-229E			HCoV-OC43			SARS-CoV-2			CCK8
		i	ii	iii	i	ii	iii	i	ii	iii	i	ii	iii
0.001	-3	0.197544	0.225493	0.211299	-0.545657	-0.491438	-0.52911	-15.0459	-15.7644	-14.1148	1.19561	8.59151	2.63537
0.01	-2	5.16879	4.23146	4.82611	22.0229	21.8929	21.2625	-14.8883	-13.9391	-15.6382	8.15979	6.05081	4.60379
0.05	-1.30103	5.51905	5.10213	5.40375	52.7003	51.5858	53.4996	41.6827	44.6972	42.3439	12.3458	8.64928	12.6507
0.1	-1	27.7679	27.2024	29.1214	60.6126	61.9048	61.3415	70.4067	72.8852	70.1042	10.2464	10.3388	7.08086
0.5	-0.30103	87.3682	89.4739	88.1287	96.5618	94.2826	93.0268	98.6923	98.9439	98.7424	11.5076	10.7798	4.09556
1	0	98.4614	94.4598	95.9398	98.7914	95.8068	97.8131	97.9568	97.3915	95.5372	12.5036	11.222	10.4289
5	0.69897	90.2751	93.3764	88.2532	98.8377	97.6426	93.3992	98.5745	92.4291	99.9149	15.437	15.0549	13.0061
10	1	91.5617	92.111	91.6095	97.3285	95.226	96.9285	99.7297	93.6297	95.8866	23.3775	10.8802	13.4798

## Sheet: Fig. 2a-c
Fig. 2a
SARS-CoV-2
Time post infections(h)	DMSO			OTSSP167				Time post infections(h)	95% confidence intervals	P-value	t	df
	i	ii	iii	i	ii	iii		24h	0.8943 to 3.387	0.0014	4.758	12
24	8.88664	8.84236	8.05521	5.95395	6.15282	7.25541		48h	2.582 to 5.074	<0.0001	8.509	12
48	9.99988	9.9772	9.41045	6.26685	6.56022	5.0763		72h	1.709 to 4.202	<0.0001	6.57	12
72	9.49724	8.75093	9.14607	6.74382	5.86423	5.91901
						ηp²≈0.916
Fig. 2b
HCoV-OC43
Time post infections(h)	DMSO			OTSSP167
	i	ii	iii	i	ii	iii		Time post infections(h)	95% confidence intervals	P-value	t	df
24	5.43136	4.91807	5.15833	3.69774	3.20894	2.84546		24h	1.331 to 2.507	<0.0001	9.039	12
48	6.28004	5.52933	5.82568	4.79159	4.69138	4.77058		48h	0.5392 to 1.715	0.0006	5.311	12
72	6.44902	6.49557	6.46259	4.50996	4.63238	4.43166		72h	1.356 to 2.532	<0.0001	9.161	12
						ηp²≈0.939
Fig. 2c
HCoV-229E
Time post infections(h)	DMSO			OTSSP167				Time post infections(h)	95% confidence intervals	P-value	t	df
	i	ii	iii	i	ii	iii		24h	1.796 to 2.471	<0.0001	17.5	12
24	5.67366	5.6665	5.70398	3.76781	3.71396	3.16271		48h	2.296 to 2.972	<0.0001	21.61	12
48	6.90574	7.04215	7.02753	4.32568	4.37079	4.3772		72h	3.882 to 4.558	<0.0001	34.62	12
72	8.38603	8.41474	8.35731	4.2221	4.03025	4.2455
						ηp²≈0.993

## Sheet: Fig. 2d-e
Fig. 2d
MERS-CoV EMC
Time post infections(h)	DMSO			OTSSP167						Time post infections(h)	95% confidence intervals	P-value	t	df
	i	ii	iii	i	ii	iii				24h	3.123 to 4.650	<0.0001	13.96	8
24	7.73995	8.17867	8.26784	4.12702	3.97145	4.42901				48h	3.874 to 5.401	<0.0001	16.66	8
48	9.54677	8.66016	8.47784	4.2899	4.18563	4.29586
						ηp²≈0.983
Fig. 2d
OTSSP167 EC50
Dose (μM)	Log10 Dose (μM)	MERS-CoV EMC
		i	ii	iii
0.001	-3	-0.962329	-1.86997	2.83229
0.01	-2	16.62	13.5724	11.7558
0.05	-1.30103	51.2343	49.597	47.0243
0.1	-1	65.0984	64.6515	66.883
0.5	-0.30103	99.0866	99.2131	99.0761
1	0	99.7703	99.8118	99.7454
5	0.69897	99.2874	99.8064	99.8364
10	1	99.7584	99.8212	99.8085
Fig. 2e
HCoV-NL63
Time post infections(h)	DMSO			OTSSP167						Time post infections(h)	95% confidence intervals	P-value	t	df
	i	ii	iii	i	ii	iii				24h	0.8872 to 2.267	0.0001	6.333	12
24	5.24209	5.3468	5.35277	3.8587	3.49616	3.85555				48h	1.209 to 2.589	<0.0001	7.625	12
48	5.52994	5.75392	5.76371	3.35946	4.23472	3.75681				72h	2.032 to 3.412	<0.0001	10.93	12
72	6.52469	6.21277	6.26824	3.86268	3.01211	3.96469
						ηp²≈0.945
Fig. 2e
OTSSP167 EC50
Dose (μM)	Log10 Dose (μM)	HCoV-NL63			CCK8
		i	ii	iii	i	ii	iii
0.001	-3	-9.47959	-4.55204	13.2465	1.19561	8.59151	2.63537
0.01	-2	24.3637	22.0051	26.8174	8.15979	6.05081	4.60379
0.05	-1.30103	39.2557	48.4389	43.1834	12.3458	8.64928	12.6507
0.1	-1	83.9522	88.3501	89.6682	10.2464	10.3388	7.08086
0.5	-0.30103	97.7232	97.866	97.8856	11.5076	10.7798	4.09556
1	0	95.6774	97.453	97.6217	12.5036	11.222	10.4289
5	0.69897	91.3917	94.9781	95.2169	15.437	15.0549	13.0061
10	1	95.1767	93.9312	96.2247	23.3775	10.8802	13.4798

## Sheet: Fig. 2f
Fig. 2f
SARS-CoV-2
	si-NC				si-MELK						95% confidence intervals	P-value	t,df
	i	ii	iii	iv	i	ii	iii	iv			-30.48 to -20.05	<0.0001	t=11.86, df=6
Infection rate(%)	55.3124	56.4522	55.2142	57.5543	25.411	30.4112	32.5425	35.1111
								r2 =0.9591
HCoV-OC43
	si-NC				si-MELK						95% confidence intervals	P-value	t,df
	i	ii	iii	iv	i	ii	iii	iv			-9.869 to -7.295	<0.0001	t=16.32, df=6
Infection rate(%)	15.661	16.8456	17.885	16.2155	8.661	7.61652	8.1123	7.8881
								r2 =0.978
HCoV-229E
	si-NC				si-MELK						95% confidence intervals	P-value	t,df
	i	ii	iii	iv	i	ii	iii	iv			-28.62 to -15.69	0.0002	t=8.382, df=6
Infection rate(%)	45.33	50.1565	55.123	54.66	26.321	27.664	30.564	32.11
								r2 =0.9213

## Sheet: Fig. 2g
Fig. 2g
SARS-CoV-2
Time post infections(h)	sgCONTROL			sgMELK
	i	ii	iii	i	ii	iii		Time post infections(h)	95% confidence intervals	P-value	t	df
24 h	1500000	3187500	2625000	187500	375000	187500		24h	0.5511 to 1.435	0.0001	6.227	12
48 h	10312500	12187500	15937500	2812500	3750000	5625000		48h	0.06774 to 0.9512	0.0229	3.195	12
72 h	15937500	11250000	3750000	1875000	3750000	1875000		72h	0.1274 to 1.011	0.0115	3.57	12
						ηp²≈0.638
HCoV-OC43
Time post infections(h)	sgCONTROL			sgMELK
	i	ii	iii	i	ii	iii		Time post infections(h)	95% confidence intervals	P-value	t	df
24 h	136200	118800	130500	5460	8100	18300		24h	0.7657 to 1.512	<0.0001	8.456	12
48 h	1071000	999000	1266000	52800	72300	66000		48h	0.8704 to 1.617	<0.0001	9.234	12
72 h	3420000	7020000	4800000	456000	273000	150000		72h	0.8904 to 1.637	<0.0001	9.382	12
						ηp²≈0.726
HCoV-229E
Time post infections(h)	sgCONTROL			sgMELK
	i	ii	iii	i	ii	iii		Time post infections(h)	95% confidence intervals	P-value	t	df
24 h	189000	120000	187000	14400	9000	9000		24h	0.8633 to 1.510	<0.0001	10.16	12
48 h	4020000	2320000	2430000	390000	693000	696000		48h	0.3701 to 1.017	0.0002	5.939	12
72 h	1170000	540000	420000	423000	432000	549000		72h	-0.1827 to 0.4644	0.5801	1.206	12
						ηp²≈0.627

## Sheet: Fig. 2h
Fig. 2h
SARS-CoV-2																				95% confidence intervals	P-value	q	df
	sgCONTROL				sgMELK				sgMELK+MELK				sgMELK+MELK T167A						sgCONTROL vs sgMELK	21.22 to 33.93	<0.0001	11.65	12
	i	ii	iii	iv	i	ii	iii	iv	i	ii	iii	iv	i	ii	iii	iv			sgCONTROL vs sgMELK+MELK	-4.177 to 8.527	0.6907	0.9186	12
Infection rate(%)	48.1	51.6	56.9	48.3	22.3	24.1	23.1	25.1	45.6	55.1	51.2	44.3	30.1	31.3	29.9	32.3			sgCONTROL vs sgMELK+MELK T167A	13.97 to 26.68	<0.0001	8.584	12
																r2=0.9425			sgMELK vs sgMELK+MELK	-31.75 to -19.05	<0.0001	10.73	12
																			sgMELK vs sgMELK+MELK T167A	-13.60 to -0.8975	0.0253	3.062	12
HCoV-OC43
	sgCONTROL				sgMELK				sgMELK+MELK				sgMELK+MELK T167A							95% confidence intervals	P-value	q	df
	i	ii	iii	iv	i	ii	iii	iv	i	ii	iii	iv	i	ii	iii	iv			sgCONTROL vs sgMELK	5.657 to 11.41	<0.0001	7.957	12
Infection rate(%)	12.8	15.9	10.28	11.6	4.21	4.11	4.16	3.96	12.5	13.5	10.2	9.99	5.51	4.81	4.56	6.01			sgCONTROL vs sgMELK+MELK	-1.780 to 3.975	0.6227	1.023	12
																r2=0.8910			sgCONTROL vs sgMELK+MELK T167A	4.545 to 10.30	<0.0001	6.92	12
																			sgMELK vs sgMELK+MELK	-10.32 to -4.560	<0.0001	6.934	12
																			sgMELK vs sgMELK+MELK T167A	-3.990 to 1.765	0.6136	1.037	12
HCoV-229E
	sgCONTROL				sgMELK				sgMELK+MELK				sgMELK+MELK T167A							95% confidence intervals	P-value	q	df
	i	ii	iii	iv	i	ii	iii	iv	i	ii	iii	iv	i	ii	iii	iv			sgCONTROL vs sgMELK	20.90 to 34.05	<0.0001	11.22	12
Infection rate(%)	55.2	52.1	51.2	56.6	28.1	27.2	25.6	24.3	55.3	43.4	45.3	48.6	32.2	28.9	36.3	35.4			sgCONTROL vs sgMELK+MELK	-0.9454 to 12.20	0.0981	2.297	12
																r2=0.9315			sgCONTROL vs sgMELK+MELK T167A	14.00 to 27.15	<0.0001	8.402	12
																			sgMELK vs sgMELK+MELK	-28.42 to -15.28	<0.0001	8.922	12
																			sgMELK vs sgMELK+MELK T167A	-13.47 to -0.3296	0.0393	2.818	12

## Sheet: Fig. 2j-p
Fig. 2j
SARS-CoV-2 BA.5
Time post infections(h)	DMSO			OTSSP167											Time post infections(h)	95% confidence intervals	P-value	t	df
	i	ii	iii	i	ii	iii									24h	0.7064 to 1.846	0.0001	6.204	12
24	110000000	149000000	208000000	10972174	7653172	6015676									48h	0.6058 to 1.746	0.0003	5.715	12
48	2110000000	3920000000	4900000000	180000000	153000000	437000000									72h	1.473 to 2.613	<0.0001	9.931	12
72	64400000000	34000000000	17800000000	300000000	120000000	803000000
						ηp²≈0.438
Fig. 2k
HCoV-OC43
Time post infections(h)	DMSO			OTSSP167											Time post infections(h)	95% confidence intervals	P-value	t	df
	i	ii	iii	i	ii	iii									24h	493331 to 640190	<0.0001	21.38	12
24	593862	568016	566506	11201.4	13909.8	2991.81									48h	222674 to 369533	<0.0001	11.17	12
48	321824	321265	321735	26979.6	29330.9	20202.8									72h	548647 to 695507	<0.0001	23.47	12
72	736415	602816	601458	20322.5	24619.3	29515.7
						ηp²≈0.989
Fig. 2l
HCoV-229E
Time post infections(h)	DMSO			OTSSP167											Time post infections(h)	95% confidence intervals	P-value	t	df
	i	ii	iii	i	ii	iii									24h	347406 to 756896	<0.0001	7.471	12
24	868910	590701	913360	207797	300374	208347									48h	790258 to 1199749	<0.0001	13.46	12
48	1173599	1252700	1332039	247880	207681	317766									72h	1197878 to 1607368	<0.0001	18.98	12
72	1879401	1802375	1807519	497968	419004	364455
						ηp²≈0.978
Fig. 2m
MERS-CoV
Time post infections(h)	DMSO			OTSSP167											Time post infections(h)	95% confidence intervals	P-value	t	df
	i	ii	iii	i	ii	iii									24h	13196823 to 54327416	0.002	4.548	12
24	64450195	23290514	33914250	5900389	3.06821e+06	11400000									48h	-9377631 to 31752962	0.4023	1.507	12
48	11404260	10283720	18272730	917954	1945954	3533806									72h	-17678159 to 23452434	0.9741	0.3889	12
72	5102653	3297355	4089959	781055	1447165	1600335
						ηp²≈0.536
Fig. 2n
HCoV-NL63
Time post infections(h)	DMSO			OTSSP167											Time post infections(h)	95% confidence intervals	P-value	t	df
	i	ii	iii	i	ii	iii									24h	465597 to 861195	<0.0001	9.291	12
24	775735	583578	671100	15445.5	14556.1	10222.1									48h	2179707 to 2575305	<0.0001	33.3	12
48	2370187	2536620	2342342	26535.5	55561.5	34534.6									72h	2000346 to 2395943	<0.0001	30.79	12
72	2123576	2371079	2416314	90373.9	94328.3	131833
						ηp²≈0.993
Fig. 2o
HCoV-HKU1
Time post infections(h)	DMSO			OTSSP167											Time post infections(h)	95% confidence intervals	P-value	t	df
	i	ii	iii	i	ii	iii									24h	5169 to 80268	0.0248	3.152	12
24	56254.5	42564.1	54878.3	8884.1	7845.9	8811.5									48h	158966 to 234065	<0.0001	14.5	12
48	221153	246812	195558	20001.1	19821.9	34154.1									72h	252974 to 328073	<0.0001	21.43	12
72	346941	294997	299927	31558.1	19852.1	18884.4
						ηp²≈0.948
Fig. 2p
Time post infections(h)	HCoV-OC43						HCoV-229E								HCoV-OC43						HCoV-229E
	Acell si-NC			Acell si-MELK			Acell si-NC			Acell si-MELK					Time post infections(h)	95% confidence intervals	P-value	t	df		Time post infections(h)	95% confidence intervals	P-value	t	df
	i	ii	iii	i	ii	iii	i	ii	iii	i	ii	iii			24h	699.0 to 155185	0.0478	2.795	12		24h	-596.8 to 58306	0.0554	2.714	12
24	35421.3	55521.3	65123.1	33124.1	24123.1	12254.3	88521.3	92144.4	76554.3	7785.3	6454.9	9154.3			48h	39662 to 194148	0.0037	4.193	12		48h	20178 to 79081	0.0016	4.668	12
48	88845.3	88121.1	89645.2	27736.3	32132.2	57854.3	189452	177542	177333	94523.5	84543.3	14545.3			72h	485012 to 639497	<0.0001	20.17	12		72h	84118 to 143021	<0.0001	10.68	12
72	221252	199452	184546	78536.2	91564.3	94441.3	624521	645551	754523	104452	124534	108845
						ηp²≈0.953						ηp²≈0.901

## Sheet: Fig. 3b
Fig. 3b
SARS-CoV-2 BA.5
Time post infections(day)	Vehicle			OTSSP167						Time post infections(day)	95% confidence intervals	P-value	t,df
	i	ii	iii	i	ii	iii				1	-231051 to -142282	0.0003	t=11.68, df=4
1	250000	210000	210000	40000	20000	50000				2	-1682195 to -1037805	0.0003	t=11.72, df=4
2	1400000	1600000	1200000	40000	60000	20000
						DAY1 Vehicle vs OTSSP167 r2 =0.9715
						DAY2 Vehicle vs OTSSP167 r2 =0.9717

[truncated: 62 more sheets: Fig. 3d, Fig. 3g-i, Fig. 3k, Fig. 3m, Fig. 4c, Fig. 4e, Fig.5a, Fig. 5e, Fig. 5j, Fig. 5k, Fig. 5l, Fig. 5m, Fig. 5n, Fig. 5o, Fig. 6c, Fig. 6f, Fig. 6g, Fig. 6k, Fig. 7a, Fig. 7b-d …]
